# Supplementary material for: Waterproof and ultraflexible organic photovoltaics with improved interface adhesion
Source: Nat Commun. 2024 Feb 1;15:681. doi: 10.1038/s41467-024-44878-z (PMC10834485; doi:10.1038/s41467-024-44878-z)
Supplement: Supplementary file 4 — Source Data [file 41467_2024_44878_MOESM4_ESM.xlsx]

## Sheet: Fig.1
Fig. 1b							Fig. 1 c							Fig. 1d
0 h		12 h		24 h			0 h		12 h		24 h			Initial		Annealed
Voltage (V)	Current (A)	Voltage (V)	Current (A)	Voltage (V)	Current (A)		Wavelength (nm)	EQE	Wavelength (nm)	EQE	Wavelength (nm)	EQE		Cycle	Intensity	Cycle	Intensity
-1	-0.00499587	-1	-0.00105865	-1	-0.00109841		300	0.0194	300	0.037	300	0.0113		1	216	1	5287
-0.98	-0.00488388	-0.98	-0.00105706	-0.98	-0.00109522		310	0.008849	310	0.0212	310	0.009747		2	1	2	1066
-0.96	-0.00477647	-0.96	-0.00105721	-0.96	-0.00109506		320	0.007353	320	0.0152	320	0.008976		3	1	3	664
-0.94	-0.00467003	-0.94	-0.00105659	-0.94	-0.00109623		330	0.005987	330	0.0129	330	0.008081		4	1	4	431
-0.92	-0.00456587	-0.92	-0.00105581	-0.92	-0.00109654		340	0.008695	340	0.0184	340	0.0162		5	1	5	355
-0.9	-0.00446149	-0.9	-0.00105528	-0.9	-0.00109471		350	0.0318	350	0.0654	350	0.0701		6	3	6	321
-0.88	-0.00436239	-0.88	-0.00105457	-0.88	-0.00109334		360	0.0865	360	0.1672	360	0.1771		7	1	7	330
-0.86	-0.00426357	-0.86	-0.00105456	-0.86	-0.00109323		370	0.159	370	0.2961	370	0.3069		8	1	8	336
-0.84	-0.00416355	-0.84	-0.00105401	-0.84	-0.00109363		380	0.2278	380	0.414	380	0.4258		9	2	9	390
-0.82	-0.00406705	-0.82	-0.00105503	-0.82	-0.00109237		390	0.3079	390	0.5414	390	0.5497		10	5	10	432
-0.8	-0.0039749	-0.8	-0.00105419	-0.8	-0.00108944		400	0.3416	400	0.5893	400	0.5973		11	7	11	560
-0.78	-0.00388155	-0.78	-0.00105279	-0.78	-0.00108958		410	0.3725	410	0.6302	410	0.6386		12	11	12	638
-0.76	-0.00378985	-0.76	-0.00105276	-0.76	-0.00108838		420	0.4011	420	0.6671	420	0.6774		13	10	13	749
-0.74	-0.00370142	-0.74	-0.00105211	-0.74	-0.00108911		430	0.421	430	0.6871	430	0.6972		14	16	14	609
-0.72	-0.00361515	-0.72	-0.0010519	-0.72	-0.0010895		440	0.4284	440	0.6875	440	0.6971		15	17	15	275
-0.7	-0.00352951	-0.7	-0.00105313	-0.7	-0.001088		450	0.427	450	0.6771	450	0.6874		16	43	16	203
-0.68	-0.00344239	-0.68	-0.00105289	-0.68	-0.00108686		460	0.428	460	0.6718	460	0.6834		17	50	17	152
-0.66	-0.00335961	-0.66	-0.0010523	-0.66	-0.00108649		470	0.4325	470	0.6699	470	0.6846		18	57	18	109
-0.64	-0.00328096	-0.64	-0.00105142	-0.64	-0.00108418		480	0.4367	480	0.6696	480	0.6836		19	58	19	74
-0.62	-0.0031978	-0.62	-0.00105261	-0.62	-0.00108288		490	0.4398	490	0.6679	490	0.6816		20	46	20	51
-0.6	-0.00311772	-0.6	-0.001052	-0.6	-0.00108332		500	0.4445	500	0.6722	500	0.6866		21	50	21	73
-0.58	-0.00304657	-0.58	-0.00105148	-0.58	-0.00108296		510	0.4579	510	0.6873	510	0.7044		22	75	22	54
-0.56	-0.0029714	-0.56	-0.00105131	-0.56	-0.00108164		520	0.475	520	0.711	520	0.7309		23	64	23	60
-0.54	-0.0028937	-0.54	-0.0010512	-0.54	-0.00108052		530	0.4915	530	0.7335	530	0.7538		24	81	24	70
-0.52	-0.00282406	-0.52	-0.00104983	-0.52	-0.00108085		540	0.5041	540	0.749	540	0.7688		25	73	25	69
-0.5	-0.00275504	-0.5	-0.00104797	-0.5	-0.0010808		550	0.5128	550	0.758	550	0.7782		26	111	26	87
-0.48	-0.00268447	-0.48	-0.00104865	-0.48	-0.00107908		560	0.5175	560	0.763	560	0.7833		27	91	27	106
-0.46	-0.0026159	-0.46	-0.00104822	-0.46	-0.00107744		570	0.5213	570	0.7703	570	0.7913		28	80	28	69
-0.44	-0.00255202	-0.44	-0.00104779	-0.44	-0.00107638		580	0.5251	580	0.7783	580	0.8019		29	83	29	99
-0.42	-0.00248983	-0.42	-0.00104714	-0.42	-0.00107669		590	0.5315	590	0.7905	590	0.8163		30	102	30	69
-0.4	-0.00242336	-0.4	-0.00104596	-0.4	-0.00107568		600	0.5377	600	0.8008	600	0.827		31	103	31	85
-0.38	-0.00235967	-0.38	-0.00104577	-0.38	-0.00107294		610	0.5445	610	0.8114	610	0.8382		32	97	32	89
-0.36	-0.00229963	-0.36	-0.00104635	-0.36	-0.00107257		620	0.5467	620	0.814	620	0.8405		33	88	33	82
-0.34	-0.00223989	-0.34	-0.00104489	-0.34	-0.0010714		630	0.5421	630	0.81	630	0.8362		34	111	34	85
-0.32	-0.00217868	-0.32	-0.00104248	-0.32	-0.00107056		640	0.5308	640	0.7967	640	0.8222		35	96	35	86
-0.3	-0.00211992	-0.3	-0.00104223	-0.3	-0.00106902		650	0.514	650	0.7746	650	0.7988		36	109	36	117
-0.28	-0.00206362	-0.28	-0.00104277	-0.28	-0.00106921		660	0.4963	660	0.7516	660	0.7748		37	98	37	101
-0.26	-0.00200124	-0.26	-0.00104218	-0.26	-0.0010676		670	0.4829	670	0.7337	670	0.757		38	103	38	90
-0.24	-0.00194173	-0.24	-0.00104054	-0.24	-0.00106789		680	0.4758	680	0.723	680	0.75		39	104	39	94
-0.22	-0.00188361	-0.22	-0.00104026	-0.22	-0.00106715		690	0.4761	690	0.7234	690	0.7501		40	109	40	87
-0.2	-0.00182116	-0.2	-0.00104117	-0.2	-0.00106627		700	0.4808	700	0.7308	700	0.7614		41	93	41	98
-0.18	-0.00175351	-0.18	-0.00104072	-0.18	-0.00106605		710	0.4873	710	0.7425	710	0.7765		42	119	42	98
-0.16	-0.00168662	-0.16	-0.00103832	-0.16	-0.00106697		720	0.4956	720	0.7516	720	0.7886		43	115	43	88
-0.14	-0.00161454	-0.14	-0.00103899	-0.14	-0.0010653		730	0.5008	730	0.7597	730	0.7968		44	107	44	102
-0.12	-0.001529	-0.12	-0.00103972	-0.12	-0.00106378		740	0.5028	740	0.7641	740	0.8011		45	103	45	100
-0.1	-0.00143505	-0.1	-0.00103819	-0.1	-0.00106314		750	0.5034	750	0.7675	750	0.8067		46	125	46	99
-0.08	-0.00132776	-0.08	-0.00103544	-0.08	-0.00106318		760	0.5082	760	0.769	760	0.8068		47	120	47	99
-0.06	-0.00119652	-0.06	-0.00103473	-0.06	-0.00106257		770	0.5097	770	0.7658	770	0.8057		48	108	48	103
-0.04	-0.00103954	-0.04	-0.00103414	-0.04	-0.00106084		780	0.5096	780	0.7693	780	0.8098		49	98	49	93
-0.02	-0.000853479	-0.02	-0.00103352	-0.02	-0.00106085		790	0.509	790	0.7716	790	0.8088		50	102	50	114
0	-0.00062564	0	-0.00103187	0	-0.0010617		800	0.513	800	0.7762	800	0.8134		51	114	51	89
0.02	-0.000353905	0.02	-0.00103073	0.02	-0.00106225		810	0.4993	810	0.7702	810	0.81		52	117	52	96
0.04	-3.41639e-05	0.04	-0.00102887	0.04	-0.00106204		820	0.4786	820	0.7561	820	0.7908		53	105	53	66
0.06	0.000337521	0.06	-0.00102676	0.06	-0.00106129		830	0.4634	830	0.7388	830	0.7709		54	106	54	98
0.08	0.000760008	0.08	-0.00102671	0.08	-0.00106257		840	0.4565	840	0.7223	840	0.7513		55	100	55	103
0.1	0.00123183	0.1	-0.00102437	0.1	-0.00106274		850	0.4313	850	0.674	850	0.7026		56	124	56	97
0.12	0.00175085	0.12	-0.00102224	0.12	-0.00106125		860	0.3681	860	0.5767	860	0.6036		57	102	57	98
0.14	0.00231306	0.14	-0.00102005	0.14	-0.00106384		870	0.2904	870	0.4644	870	0.4835		58	130	58	99
0.16	0.00291094	0.16	-0.00101748	0.16	-0.00106715		880	0.2508	880	0.4067	880	0.4234		59	172	59	117
0.18	0.00354197	0.18	-0.00101692	0.18	-0.00106512		890	0.2137	890	0.3463	890	0.3614		60	214	60	127
0.2	0.00420241	0.2	-0.00101474	0.2	-0.00107032		900	0.1689	900	0.2714	900	0.2849
0.22	0.00488416	0.22	-0.00101081	0.22	-0.0010689		910	0.1217	910	0.1935	910	0.2036
0.24	0.00558219	0.24	-0.00100892	0.24	-0.00107014		920	0.0905	920	0.1429	920	0.1501
0.26	0.00629563	0.26	-0.00100784	0.26	-0.00107083		930	0.0603	930	0.0945	930	0.0987
0.28	0.00702305	0.28	-0.00100711	0.28	-0.00107087		940	0.0355	940	0.0553	940	0.0571
0.3	0.00775002	0.3	-0.00100328	0.3	-0.00107096		950	0.0225	950	0.0348	950	0.0353
0.32	0.00847847	0.32	-0.000999123	0.32	-0.00106962		960	0.0139	960	0.021	960	0.0207
0.34	0.00921178	0.34	-0.00099597	0.34	-0.00107053		970	0.007107	970	0.0102	970	0.009415
0.36	0.0099375	0.36	-0.000990589	0.36	-0.00106912		980	0.004098	980	0.005715	980	0.00492
0.38	0.0106585	0.38	-0.000984869	0.38	-0.00106489		990	0.002948	990	0.003805	990	0.002907
0.4	0.0113796	0.4	-0.000982414	0.4	-0.00106127		1000	0.001771	1000	0.002554	1000	0.001266
0.42	0.012079	0.42	-0.000976906	0.42	-0.00105822
0.44	0.0127722	0.44	-0.000970188	0.44	-0.00105371
0.46	0.0134702	0.46	-0.000963465	0.46	-0.00104733
0.48	0.0141484	0.48	-0.000955716	0.48	-0.00104111
0.5	0.0148209	0.5	-0.000946103	0.5	-0.00103554
0.52	0.015499	0.52	-0.000934356	0.52	-0.00102522
0.54	0.0161765	0.54	-0.000923716	0.54	-0.00101249
0.56	0.0168364	0.56	-0.000911224	0.56	-0.00100133
0.58	0.0175099	0.58	-0.000893329	0.58	-0.000983256
0.6	0.018194	0.6	-0.000871862	0.6	-0.000955438
0.62	0.0188686	0.62	-0.000845549	0.62	-0.000920785
0.64	0.0195452	0.64	-0.000811338	0.64	-0.000871178
0.66	0.0202389	0.66	-0.00076398	0.66	-0.000802856
0.68	0.0209361	0.68	-0.000697653	0.68	-0.000713997
0.7	0.021636	0.7	-0.000606972	0.7	-0.000600242
0.72	0.0223457	0.72	-0.000483573	0.72	-0.000452919
0.74	0.0230667	0.74	-0.000317503	0.74	-0.000270559
0.76	0.0237997	0.76	-0.000100344	0.76	-5.7748e-05
0.78	0.0245276	0.78	0.000173705	0.78	0.000182026
0.8	0.0252862	0.8	0.000511585	0.8	0.000455835
0.82	0.0260503	0.82	0.000917049	0.82	0.000743058
0.84	0.0268156	0.84	0.0013937	0.84	0.00105781
0.86	0.0275989	0.86	0.001935	0.86	0.00139113
0.88	0.0283991	0.88	0.00253841	0.88	0.00174473
0.9	0.0292031	0.9	0.00320119	0.9	0.00218491
0.92	0.0300149	0.92	0.00391839	0.92	0.00260933
0.94	0.0308524	0.94	0.00468568	0.94	0.00297549
0.96	0.0317021	0.96	0.00549939	0.96	0.00339292
0.98	0.0325411	0.98	0.00635208	0.98	0.00382072
1	0.0333946	1	0.00723987	1	0.00424601

## Sheet: Fig.2
Fig. 2b										Fig. 2c
	AgOx/Ag		PCE (%)							Time (min)	Jsc (mA/cm2)	Time (min)	Jsc (mA/cm2)
			Cell 1	Cell 2	Cell 3	Cell 4	Cell 5	Cell 6		-2	0.000339077	-2	-2.32456e-05
		0 h	13.42	13.28	13.33	13.42	13.43	13.28		-1	0.00043146	-1	0.0048
		1 h	13.49	12.3	13.45	13.65	12.94	13.35		0	0.000160694	0	0.00792
		2 h	11.63	12.51	12.48	12.16	12.49	11.93		0	1.05664	0	1.00011
		4 h	11.66	12.12	12.01	11.65	12.11	12.26		1	1.05052	1	0.99447
	MoOx/Ag		PCE (%)							2	1.04872	2	0.99011
			Cell 1	Cell 2	Cell 3	Cell 4	Cell 5	Cell 6		3	1.06909	3	0.98435
		0 h	15.37	14.77	15.62	15.26	15.25	15.25		4	1.06463	4	0.97898
		1 h	2.74	2.14	1.95	2.04				5	1.06395	5	0.9725
		2 h	0.00017	0.0023	0.0046	0.00091				6	1.06151	6	0.96048
										7	1.05699	7	0.95187
Fig. 2e										8	1.05333	8	0.94848
	AgOx/Ag		PCE (%)							9	1.04871	9	0.93966
			Cell 1	Cell 2	Cell 3					10	1.04217	10	0.93038
		0 cycle	12.41	12.15	12.55					11	1.03659	11	0.91402
		100 cycles	12.38	12.18	12.49					12	1.03536	12	0.89403
		200 cycles	12.36	11.87	12.11					13	1.0291	13	0.88323
		300 cycles	12.3	11.38	11.84					14	1.02672	14	0.84848
	MoOx/Ag		PCE (%)							15	1.02239	15	0.82667
			Cell 1	Cell 2	Cell 3					16	1.02249	16	0.80625
		0 cycles	14.15	14.63	14.44					17	1.01947	17	0.77257
		100 cycles	3.3e-05	0.00265	0.00163					18	1.01598	18	0.75752
										19	1.01454	19	0.72929
Fig. 2f										20	1.01172	20	0.70913
	AgOx/Ag		PCE (%)							21	1.00869	21	0.70576
			Cell 1	Cell 2	Cell 3	Cell 4				22	1.00199	22	0.65751
		0 cycle	13.17	13.74	13.81	14.1				23	0.99863
		1 cycle	13.74	12.75	13.02	13.17				24	0.99329
		2 cycles	12.22	12.41	12.49	12.61				25	0.99061
	MoOx/Ag		PCE (%)							26	0.99048
			Cell 1	Cell 2	Cell 3	Cell 4				27	0.98811
		0 cycle	14.53	15.31	15.08	15.42				28	0.98749
		1 cycle	4.41	3.1	2.91	3.33				29	0.99395
		2 cycles	9.6e-06	/	/	/				30	0.99101
										31	0.98748
										32	0.99234
										33	0.98687
										34	0.98679
										35	0.98437
										36	0.98624
										37	0.98407
										38	0.98009
										39	0.98067
										40	0.97649
										41	0.977
										42	0.97607
										43	0.97588
										44	0.97212
										45	0.96915
										46	0.96911
										47	0.97061
										48	0.96826
										49	0.96866
										50	0.96606
										51	0.96398
										52	0.96109
										53	0.95817
										54	0.95704
										55	0.95679
										56	0.95369
										57	0.95308
										58	0.95305
										59	0.95224
										60	0.95265
										61	0.95154
										62	0.95057
										63	0.94714
										64	0.9579

## Sheet: Fig.3
Fig. 3b			Fig. 3c					Fig. 3d					Fig. 3e					Fig. 3f					Fig. 3g
Voltage (V)	Current (A)		Initial		Redepsoted MoOx/Ag			Initial		In water for 1 h			MoOx/Ag		AgOx/Ag			MoOx/Ag		AgOx/Ag			Adhesion (MPa)	yEr±
-1	-0.000782692		Voltage (V)	Current (A)	Voltage (V)	Current (A)		Voltage (V)	Current (A)	Voltage (V)	Current (A)		Stroke (mm)	Force (N)	Stroke (mm)	Force (N)		Stroke (mm)	Force (N)	Stroke (mm)	Force (N)		0.75599	0.11052
-0.98	-0.000778973		-1	-0.00100511	-1	-0.00101337		-1	-0.00104939	-1	-0.00105299		0.000375	-0.05411	-0.0305	0.56327		-0.01	0.73783	-0.000625	0.30813		0.30098	0.10787
-0.96	-0.000773734		-0.98	-0.00100585	-0.98	-0.00101168		-0.98	-0.0010485	-0.98	-0.00105289		0.00137	-0.05453	-0.03	0.56949		-0.00913	0.74542	0.000375	0.31652		1.53213	0.23413
-0.94	-0.000768301		-0.96	-0.00100478	-0.96	-0.0010141		-0.96	-0.00104862	-0.96	-0.0010515		0.00263	-0.05342	-0.029	0.57562		-0.008	0.75251	0.00163	0.32504		1.35918	0.23272
-0.92	-0.000764688		-0.94	-0.00100088	-0.94	-0.00101573		-0.94	-0.00104936	-0.94	-0.00105199		0.00325	-0.04676	-0.02775	0.58141		-0.00675	0.75912	0.00275	0.33404
-0.9	-0.000759763		-0.92	-0.00100207	-0.92	-0.00101315		-0.92	-0.00104612	-0.92	-0.0010508		0.00388	-0.02686	-0.02638	0.58678		-0.00588	0.76634	0.0035	0.34445
-0.88	-0.000754537		-0.9	-0.00100285	-0.9	-0.00101244		-0.9	-0.00104556	-0.9	-0.00104945		0.0045	0.01362	-0.02562	0.5932		-0.00513	0.77645	0.00425	0.35723
-0.86	-0.000749531		-0.88	-0.00100149	-0.88	-0.00101453		-0.88	-0.00104756	-0.88	-0.00104877		0.005	0.07281	-0.02475	0.60232		-0.00438	0.79077	0.00513	0.37203
-0.84	-0.000744018		-0.86	-0.00100034	-0.86	-0.00101149		-0.86	-0.00104653	-0.86	-0.00104644		0.00588	0.13855	-0.024	0.61371		-0.0035	0.80762	0.00588	0.38703
-0.82	-0.00073848		-0.84	-0.00100253	-0.84	-0.00100782		-0.84	-0.00104376	-0.84	-0.0010473		0.007	0.19925	-0.02325	0.62443		-0.00263	0.82331	0.00663	0.40062
-0.8	-0.000731057		-0.82	-0.000999669	-0.82	-0.0010112		-0.82	-0.00104444	-0.82	-0.00104804		0.0085	0.25296	-0.0225	0.63233		-0.002	0.83578	0.00738	0.41273
-0.78	-0.0007233		-0.8	-0.00100014	-0.8	-0.00101253		-0.8	-0.0010439	-0.8	-0.00104742		0.0095	0.3057	-0.02188	0.63791		-0.00125	0.84577	0.00812	0.42405
-0.76	-0.000717335		-0.78	-0.00100048	-0.78	-0.00100924		-0.78	-0.00104221	-0.78	-0.00104699		0.01038	0.36643	-0.02113	0.6429		-0.000625	0.85487	0.00875	0.43513
-0.74	-0.000712644		-0.76	-0.00100063	-0.76	-0.00100635		-0.76	-0.00104214	-0.76	-0.00104587		0.01112	0.44176	-0.02038	0.64802		-1.38778e-17	0.86381	0.00925	0.44627
-0.72	-0.000705862		-0.74	-0.00100202	-0.74	-0.00100969		-0.74	-0.00104024	-0.74	-0.00104569		0.012	0.52942	-0.01975	0.6529		0.00075	0.87233	0.01	0.45714
-0.7	-0.000696145		-0.72	-0.000997885	-0.72	-0.00101024		-0.72	-0.00103856	-0.72	-0.00104344		0.01263	0.61792	-0.01875	0.65753		0.00188	0.8797	0.01112	0.46713
-0.68	-0.000694994		-0.7	-0.00099551	-0.7	-0.00100675		-0.7	-0.00103739	-0.7	-0.00104338		0.01325	0.69691	-0.01738	0.66247		0.00325	0.88584	0.0125	0.47642
-0.66	-0.000689559		-0.68	-0.000997189	-0.68	-0.00100497		-0.68	-0.00103766	-0.68	-0.0010441		0.01388	0.76458	-0.0165	0.66841		0.00425	0.89245	0.0135	0.48663
-0.64	-0.000687326		-0.66	-0.000994822	-0.66	-0.00100706		-0.66	-0.00103627	-0.66	-0.00104187		0.01463	0.8244	-0.01563	0.67631		0.005	0.90237	0.01425	0.49987
-0.62	-0.000682703		-0.64	-0.000993452	-0.64	-0.00100507		-0.64	-0.00103566	-0.64	-0.00104065		0.01525	0.87881	-0.01487	0.68663		0.00587	0.91732	0.015	0.51715
-0.6	-0.000675743		-0.62	-0.000993788	-0.62	-0.0010039		-0.62	-0.00103434	-0.62	-0.00104127		0.01625	0.9294	-0.014	0.69774		0.00662	0.93597	0.01588	0.5372
-0.58	-0.000669692		-0.6	-0.000995306	-0.6	-0.00100136		-0.6	-0.00103439	-0.6	-0.0010396		0.01762	0.97834	-0.01325	0.70707		0.00737	0.9545	0.01663	0.55722
-0.56	-0.000663248		-0.58	-0.000993643	-0.58	-0.00100269		-0.58	-0.00103422	-0.58	-0.00103671		0.01862	1.02832	-0.0125	0.7136		0.00812	0.96993	0.01738	0.57511
-0.54	-0.000655079		-0.56	-0.000991928	-0.56	-0.00100265		-0.56	-0.00103269	-0.56	-0.00103672		0.01938	1.08309	-0.01187	0.7184		0.00875	0.98198	0.01813	0.59104
-0.52	-0.000646615		-0.54	-0.00099496	-0.54	-0.00100015		-0.54	-0.00103223	-0.54	-0.00103525		0.02025	1.14727	-0.01113	0.72303		0.0095	0.99174	0.01875	0.60608
-0.5	-0.000638456		-0.52	-0.000996393	-0.52	-0.00100001		-0.52	-0.00103082	-0.52	-0.00103305		0.021	1.22139	-0.01063	0.72789		0.01012	1.0002	0.01938	0.62062
-0.48	-0.00063012		-0.5	-0.000996354	-0.5	-0.000998523		-0.5	-0.00102767	-0.5	-0.00103147		0.02175	1.29827	-0.01	0.73271		0.01112	1.0077	0.02025	0.63451
-0.46	-0.000621708		-0.48	-0.000996198	-0.48	-0.00099556		-0.48	-0.00102694	-0.48	-0.00103038		0.0225	1.36919	-0.00925	0.73733		0.01237	1.01468	0.0215	0.64786
-0.44	-0.000612709		-0.46	-0.00099819	-0.46	-0.000993934		-0.46	-0.00102719	-0.46	-0.00103338		0.02325	1.43196	-0.00813	0.74167		0.01337	1.02201	0.02275	0.66106
-0.42	-0.000602691		-0.44	-0.00100019	-0.44	-0.000995967		-0.44	-0.00102461	-0.44	-0.00103239		0.02388	1.48935	-0.00687	0.74596		0.01412	1.03138	0.0235	0.67568
-0.4	-0.000593898		-0.42	-0.00100019	-0.42	-0.00099367		-0.42	-0.00102785	-0.42	-0.00103366		0.0245	1.54417	-0.00575	0.75111		0.015	1.04472	0.02438	0.69408
-0.38	-0.000583876		-0.4	-0.00100239	-0.4	-0.00099091		-0.4	-0.00103027	-0.4	-0.00103569		0.025	1.59753	-0.00487	0.75831		0.01575	1.06146	0.02513	0.71678
-0.36	-0.000573842		-0.38	-0.00100146	-0.38	-0.000992604		-0.38	-0.00103085	-0.38	-0.00103434		0.02575	1.64879	-0.00413	0.76755		0.0165	1.07849	0.02588	0.74086
-0.34	-0.000563803		-0.36	-0.00100014	-0.36	-0.000993072		-0.36	-0.00103076	-0.36	-0.00103397		0.02688	1.69644	-0.00337	0.77751		0.01725	1.09336	0.02663	0.76262
-0.32	-0.000553019		-0.34	-0.00100002	-0.34	-0.000991982		-0.34	-0.00103165	-0.34	-0.00103314		0.02825	1.7406	-0.0025	0.78691		0.018	1.1061	0.02738	0.78106
-0.3	-0.000541271		-0.32	-0.00100239	-0.32	-0.000993484		-0.32	-0.00103	-0.32	-0.00103273		0.02937	1.7849	-0.00175	0.79548		0.01875	1.11761	0.028	0.79767
-0.28	-0.000529847		-0.3	-0.00100232	-0.3	-0.000997271		-0.3	-0.00102871	-0.3	-0.00103393		0.03012	1.83616	-0.00113	0.80365		0.01937	1.12804	0.02875	0.81385
-0.26	-0.000518341		-0.28	-0.00100268	-0.28	-0.000995307		-0.28	-0.00102854	-0.28	-0.00103248		0.03088	1.90093	-0.0005	0.8117		0.01987	1.13743	0.02925	0.82981
-0.24	-0.000506162		-0.26	-0.00100334	-0.26	-0.000992552		-0.26	-0.00102615	-0.26	-0.00103077		0.03175	1.97845	0.000125	0.81948		0.02062	1.14602	0.03	0.84508
-0.22	-0.000493019		-0.24	-0.00100491	-0.24	-0.000993496		-0.24	-0.00102455	-0.24	-0.00103073		0.0325	2.05862	0.001	0.82688		0.02162	1.15385	0.03125	0.85901
-0.2	-0.000481003		-0.22	-0.00100454	-0.22	-0.000997366		-0.22	-0.00103065	-0.22	-0.00102959		0.03325	2.13068	0.00225	0.83378		0.02287	1.16086	0.03263	0.87187
-0.18	-0.000467752		-0.2	-0.00100315	-0.2	-0.000997822		-0.2	-0.00103	-0.2	-0.00102776		0.03388	2.19247	0.0035	0.84065		0.02412	1.168	0.03363	0.88569
-0.16	-0.000454195		-0.18	-0.00100473	-0.18	-0.00099736		-0.18	-0.00102753	-0.18	-0.00102881		0.0345	2.24861	0.00437	0.8492		0.02487	1.17745	0.03438	0.90354
-0.14	-0.000441214		-0.16	-0.00100527	-0.16	-0.000999368		-0.16	-0.0010295	-0.16	-0.00102889		0.03513	2.30242	0.00513	0.86252		0.02562	1.1913	0.03513	0.92696
-0.12	-0.000427365		-0.14	-0.00100212	-0.14	-0.0010032		-0.14	-0.00103321	-0.14	-0.00102747		0.036	2.35356	0.00587	0.88312		0.0265	1.20959	0.03588	0.95388
-0.1	-0.000412908		-0.12	-0.00100035	-0.12	-0.00100061		-0.12	-0.00102955	-0.12	-0.00102639		0.03725	2.40092	0.00663	0.90987		0.02725	1.22951	0.03663	0.97995
-0.08	-0.000398659		-0.1	-0.00100316	-0.1	-0.000999756		-0.1	-0.00102742	-0.1	-0.00102608		0.03863	2.44584	0.0075	0.93846		0.028	1.2476	0.03738	1.0022
-0.06	-0.000384011		-0.08	-0.00100325	-0.08	-0.00100263		-0.08	-0.00102911	-0.08	-0.00102479		0.03938	2.49322	0.00813	0.96607		0.02875	1.26228	0.038	1.02092
-0.04	-0.000368694		-0.06	-0.00100036	-0.06	-0.0010054		-0.06	-0.00103095	-0.06	-0.00102517		0.04025	2.55025	0.00887	0.99297		0.02937	1.27416	0.03875	1.03769
-0.02	-0.000352718		-0.04	-0.00100233	-0.04	-0.00100419		-0.04	-0.00102884	-0.04	-0.0010256		0.041	2.62062	0.0095	1.0201		0.03	1.2845	0.03937	1.05357
0	-0.000336331		-0.02	-0.00100561	-0.02	-0.00100241		-0.02	-0.00102983	-0.02	-0.00102593		0.04175	2.69853	0.01012	1.04699		0.03075	1.2941	0.04037	1.0688
0.02	-0.000318672		0	-0.00100361	0	-0.00100515		0	-0.00103061	0	-0.00102455		0.0425	2.77265	0.011	1.07309		0.03187	1.30294	0.04162	1.08339
0.04	-0.000300333		0.02	-0.00100112	0.02	-0.00100544		0.02	-0.00102821	0.02	-0.0010254		0.04325	2.8367	0.01212	1.09808		0.03325	1.31097	0.04287	1.09798
0.06	-0.000280216		0.04	-0.00100035	0.04	-0.00100251		0.04	-0.00102934	0.04	-0.00102574		0.04387	2.89265	0.0135	1.12233		0.03413	1.31939	0.04362	1.1145
0.08	-0.00025769		0.06	-0.00100311	0.06	-0.0010023		0.06	-0.00102851	0.06	-0.00102488		0.0445	2.94487	0.01437	1.14803		0.035	1.33072	0.0445	1.13535
0.1	-0.000231413		0.08	-0.00100075	0.08	-0.00100153		0.08	-0.00102535	0.08	-0.0010239		0.045	2.99547	0.01525	1.17965		0.03575	1.34665	0.04525	1.16078
0.12	-0.000201066		0.1	-0.00100102	0.1	-0.00100243		0.1	-0.0010259	0.1	-0.00102319		0.04587	3.04419	0.016	1.22013		0.0365	1.36573	0.046	1.18779
0.14	-0.000164604		0.12	-0.000999949	0.12	-0.000997331		0.12	-0.00102685	0.12	-0.00102167		0.04713	3.08981	0.01675	1.26599		0.03737	1.38405	0.04663	1.21245
0.16	-0.000121003		0.14	-0.00100115	0.14	-0.000996856		0.14	-0.00102467	0.14	-0.00101983		0.0485	3.1325	0.0175	1.30957		0.038	1.39893	0.04738	1.23348
0.18	-6.81164e-05		0.16	-0.00099896	0.16	-0.000996353		0.16	-0.0010268	0.16	-0.00101874		0.04938	3.17617	0.01825	1.34653		0.03875	1.41058	0.04813	1.252
0.2	-4.16299e-06		0.18	-0.000999961	0.18	-0.000994287		0.18	-0.00102727	0.18	-0.00101927		0.05025	3.22858	0.01888	1.3782		0.03937	1.42037	0.04863	1.26918
0.22	7.31713e-05		0.2	-0.00100118	0.2	-0.00099292		0.2	-0.00102516	0.2	-0.00101819		0.051	3.29558	0.01962	1.40726		0.03987	1.42929	0.04925	1.28536
0.24	0.000165717		0.22	-0.000998112	0.22	-0.000992748		0.22	-0.00102157	0.22	-0.00101738		0.05175	3.37329	0.02025	1.43468		0.04062	1.43778	0.05	1.30069
0.26	0.000275337		0.24	-0.000997731	0.24	-0.00099216		0.24	-0.00102455	0.24	-0.00101526		0.0525	3.45008	0.02125	1.46092		0.04175	1.4458	0.051	1.3151
0.28	0.000403233		0.26	-0.000997662	0.26	-0.000991279		0.26	-0.00102162	0.26	-0.00101182		0.05325	3.51753	0.0225	1.48695		0.04325	1.45314	0.05238	1.3286
0.3	0.000550373		0.28	-0.000995965	0.28	-0.000992144		0.28	-0.00101837	0.28	-0.0010108		0.05387	3.57591	0.0235	1.51396		0.04425	1.46092	0.0535	1.34238
0.32	0.000716534		0.3	-0.000996666	0.3	-0.000990787		0.3	-0.00101679	0.3	-0.00100887		0.05463	3.62919	0.02438	1.54403		0.045	1.472	0.05438	1.35916
0.34	0.000902473		0.32	-0.000999139	0.32	-0.000989671		0.32	-0.00101854	0.32	-0.00100703		0.05525	3.67978	0.02512	1.58008		0.04587	1.48873	0.05513	1.38141
0.36	0.00110894		0.34	-0.000997999	0.34	-0.000988264		0.34	-0.00101565	0.34	-0.00100529		0.05625	3.72823	0.02588	1.62209		0.04662	1.50997	0.05588	1.40875
0.38	0.00133472		0.36	-0.0009934	0.36	-0.000988088		0.36	-0.00101176	0.36	-0.00100427		0.05763	3.77471	0.02662	1.66507		0.04737	1.53152	0.05663	1.43758
0.4	0.0015784		0.38	-0.000992507	0.38	-0.000986963		0.38	-0.00101063	0.38	-0.00100105		0.05862	3.82077	0.0275	1.70377		0.048	1.55002	0.05738	1.4637
0.42	0.00183841		0.4	-0.000992881	0.4	-0.000986023		0.4	-0.0010092	0.4	-0.000996434		0.05937	3.8709	0.02825	1.73764		0.04875	1.56501	0.058	1.48559
0.44	0.00211575		0.42	-0.00098886	0.42	-0.000982469		0.42	-0.00100578	0.42	-0.000991391		0.06012	3.93066	0.02888	1.76899		0.0495	1.57768	0.05875	1.50445
0.46	0.00240801		0.44	-0.000986583	0.44	-0.000982335		0.44	-0.00100294	0.44	-0.00098642		0.061	4.00051	0.0295	1.79944		0.05013	1.5889	0.05938	1.52187
0.48	0.00271491		0.46	-0.000986242	0.46	-0.000980561		0.46	-0.000996569	0.46	-0.000980998		0.06175	4.07282	0.03	1.82943		0.05113	1.59906	0.06025	1.53858
0.5	0.00303458		0.48	-0.000986565	0.48	-0.000980511		0.48	-0.000991902	0.48	-0.000973957		0.0625	4.13923	0.03075	1.85865		0.05237	1.60875	0.0615	1.55476
0.52	0.00336822		0.5	-0.000982484	0.5	-0.00097798		0.5	-0.000985124	0.5	-0.000965849		0.06325	4.19788	0.03188	1.88615		0.05338	1.61883	0.06275	1.57077
0.54	0.00371437		0.52	-0.000979052	0.52	-0.000975554		0.52	-0.000978787	0.52	-0.000957062		0.06388	4.25183	0.03325	1.91155		0.05413	1.63083	0.0635	1.58814
0.56	0.00407433		0.54	-0.000976032	0.54	-0.000973272		0.54	-0.000968864	0.54	-0.000945608		0.0645	4.3038	0.03425	1.93707		0.055	1.64658	0.06438	1.60944
0.58	0.00444607		0.56	-0.000971954	0.56	-0.000967875		0.56	-0.000956662	0.56	-0.000931281		0.065	4.35448	0.035	1.96753		0.05575	1.66599	0.06513	1.63542
0.6	0.00482677		0.58	-0.000966645	0.58	-0.000963405		0.58	-0.000939613	0.58	-0.000915206		0.06575	4.40281	0.03575	2.00725		0.0565	1.68605	0.06588	1.66335
0.62	0.00521969		0.6	-0.000958792	0.6	-0.000958041		0.6	-0.000923769	0.6	-0.000895282		0.067	4.44741	0.03662	2.05517		0.05725	1.70382	0.06663	1.68924
0.64	0.00562517		0.62	-0.000951593	0.62	-0.000948591		0.62	-0.000903053	0.62	-0.000867523		0.06838	4.48872	0.0375	2.104		0.05813	1.71887	0.06738	1.71143
0.66	0.00603989		0.64	-0.000941559	0.64	-0.000935525		0.64	-0.000877219	0.64	-0.000833966		0.06938	4.53075	0.03825	2.14686		0.05875	1.73206	0.06813	1.73098
0.68	0.00646275		0.66	-0.000924647	0.66	-0.000916269		0.66	-0.000840285	0.66	-0.000791039		0.07013	4.5807	0.03888	2.18323		0.05925	1.74394	0.06875	1.74939
0.7	0.00689531		0.68	-0.000901635	0.68	-0.000892419		0.68	-0.000788353	0.68	-0.000731835		0.07087	4.64466	0.0395	2.21661		0.05987	1.75492	0.06925	1.7673
0.72	0.00734185		0.7	-0.000870228	0.7	-0.000857669		0.7	-0.00072043	0.7	-0.000648884		0.07162	4.72062	0.04012	2.249		0.06062	1.76532	0.07012	1.78466
0.74	0.00779676		0.72	-0.000825322	0.72	-0.000806195		0.72	-0.000628602	0.72	-0.000536406		0.0725	4.79765	0.041	2.27992		0.06163	1.77495	0.07125	1.80101
0.76	0.00825479		0.74	-0.000754406	0.74	-0.000732775		0.74	-0.000499319	0.74	-0.000381264		0.07325	4.86579	0.04212	2.30854		0.06287	1.78363	0.07275	1.81629
0.78	0.00871985		0.76	-0.000651559	0.76	-0.000623819		0.76	-0.000320283	0.76	-0.000171699		0.07387	4.92423	0.04337	2.33531		0.06413	1.79254	0.07362	1.83199
0.8	0.0091999		0.78	-0.000504883	0.78	-0.000462864		0.78	-7.76258e-05	0.78	0.000105284		0.07462	4.97791	0.04425	2.36328		0.06487	1.80424	0.07438	1.85113
0.82	0.00968818		0.8	-0.000295574	0.8	-0.000248838		0.8	0.000245135	0.8	0.000455058		0.07512	5.02976	0.04512	2.39762		0.06575	1.82123	0.07512	1.87578
0.84	0.0101844		0.82	-8.51442e-06	0.82	3.91526e-05		0.82	0.000657172	0.82	0.000883074		0.07612	5.07919	0.04587	2.44117		0.0665	1.84336	0.07588	1.90423
0.86	0.0106953		0.84	0.000366697	0.84	0.000408029		0.84	0.00116561	0.84	0.00138925		0.07737	5.12525	0.04663	2.49011		0.06725	1.86712	0.07662	1.93173
0.88	0.0112102		0.86	0.000833821	0.86	0.000865884		0.86	0.00176816	0.86	0.00196774		0.0785	5.16934	0.0475	2.53661		0.06812	1.88851	0.07738	1.95516
0.9	0.0117419		0.88	0.00139249	0.88	0.00140772		0.88	0.00246119	0.88	0.00261191		0.07925	5.21649	0.04825	2.57637		0.06875	1.9063	0.078	1.97484
0.92	0.0122783		0.9	0.00203011	0.9	0.00202437		0.9	0.00323739	0.9	0.00331564		0.08013	5.27347	0.04887	2.61086		0.06938	1.92165	0.07875	1.99243
0.94	0.0128144		0.92	0.00274596	0.92	0.00270853		0.92	0.00408885	0.92	0.00407245		0.08088	5.34242	0.0495	2.64331		0.07	1.93553	0.07938	2.00901
0.96	0.0133638		0.94	0.00351721	0.94	0.00345109		0.94	0.00500767	0.94	0.00487663		0.08175	5.41631	0.05	2.67501		0.07075	1.94831	0.08038	2.02497
0.98	0.0139189		0.96	0.00434295	0.96	0.00424629		0.96	0.00598751	0.96	0.00572376		0.0825	5.48482	0.05087	2.70546		0.072	1.96009	0.08175	2.04053
1	0.0144819		0.98	0.00521703	0.98	0.00508402		0.98	0.00701826	0.98	0.00660504		0.08325	5.54411	0.052	2.73371		0.07325	1.97131	0.08275	2.05622
			1	0.00613402	1	0.00595876		1	0.00809841	1	0.00751996		0.08388	5.59773	0.05337	2.75973		0.07412	1.98336	0.08363	2.07403
													0.0845	5.64974	0.05437	2.78627		0.075	1.99858	0.08438	2.09678
													0.08513	5.70052	0.05525	2.81913		0.07575	2.01872	0.08513	2.12458
													0.086	5.74829	0.056	2.86274		0.0765	2.04247	0.08587	2.15359
													0.08712	5.79214	0.05675	2.91468		0.07725	2.06591	0.08663	2.17951
													0.08863	5.83358	0.0575	2.96637		0.078	2.08618	0.08737	2.20156
													0.0895	5.87724	0.05813	3.01112		0.07875	2.10314	0.08813	2.22158
													0.09025	5.93065	0.05887	3.04852		0.07938	2.11798	0.08863	2.24077
													0.09112	5.99882	0.05963	3.08134		0.07987	2.13176	0.08925	2.25903
													0.09187	6.07724	0.06025	3.11143		0.08075	2.14507	0.09	2.27626
													0.09263	6.15409	0.06125	3.13969		0.08187	2.15785	0.09113	2.29249
													0.09325	6.22109	0.06263	3.16742		0.08325	2.16959	0.0925	2.30776
													0.09388	6.27844	0.0635	3.19629		0.08412	2.18132	0.0935	2.32344
													0.09463	6.32965	0.06437	3.22885		0.085	2.19618	0.09437	2.34245
													0.09525	6.37654	0.06513	3.26853		0.08587	2.21691	0.09513	2.36727
													0.09625	6.41991	0.06587	3.31504		0.08662	2.24226	0.09587	2.39689
													0.0975	6.46117	0.06663	3.36248		0.08738	2.26785	0.09663	2.4267
													0.09863	6.50338	0.0675	3.40484		0.088	2.29017	0.09737	2.4525
													0.09938	6.55123	0.06825	3.44149		0.08875	2.30886	0.098	2.47377
													0.10025	6.60985	0.06887	3.47495		0.08938	2.32499	0.09875	2.49259
													0.101	6.67944	0.0695	3.50688		0.09	2.3394	0.09937	2.51058
													0.10175	6.75238	0.07013	3.53789		0.091	2.35254	0.10025	2.52786
													0.1025	6.81963	0.07087	3.56798		0.09238	2.36514	0.10137	2.54418
													0.10325	6.87857	0.072	3.59642		0.09338	2.37811	0.10275	2.55996
													0.10388	6.93156	0.07337	3.62303		0.09412	2.3929	0.1035	2.57713
													0.1045	6.98115	0.07425	3.65017		0.095	2.41162	0.10438	2.59867
													0.10513	7.02891	0.07512	3.68285		0.09575	2.43464	0.10513	2.6261
													0.10588	7.07502	0.07575	3.72515		0.0965	2.45889	0.10588	2.65683
													0.107	7.11807	0.07662	3.77529		0.09725	2.48071	0.10663	2.68585
													0.10838	7.15755	0.0775	3.82547		0.098	2.49944	0.10738	2.7106
													0.10938	7.19724	0.07825	3.86895		0.09875	2.5163	0.108	2.73194
													0.11013	7.24491	0.07888	3.90558		0.09937	2.53226	0.10863	2.75149
													0.11088	7.30708	0.07962	3.93904		0.09987	2.54757	0.10925	2.77017
													0.11175	7.38166	0.08012	3.97137		0.10063	2.56214	0.11	2.78802
													0.1125	7.45748	0.081	4.00241		0.10175	2.57572	0.11113	2.80463
													0.11325	7.5242	0.08225	4.03175		0.103	2.58802	0.11263	2.82003
													0.11388	7.581	0.0835	4.0599		0.10412	2.60026	0.1135	2.83591
													0.11463	7.63289	0.08425	4.08964		0.105	2.61517	0.11438	2.85598
													0.11513	7.68299	0.08512	4.12585		0.10575	2.63546	0.11513	2.88326
													0.116	7.73061	0.08588	4.17097		0.1065	2.66101	0.11588	2.9164
													0.11737	7.77461	0.08662	4.22071		0.10725	2.68796	0.11663	2.94968
													0.11862	7.81611	0.0875	4.26722		0.108	2.71172	0.11738	2.97807
													0.11938	7.86042	0.08812	4.3067		0.10875	2.73116	0.11812	3.00126
													0.12025	7.91532	0.08888	4.34098		0.10937	2.74787	0.11888	3.02172
													0.121	7.98448	0.0895	4.37328		0.11	2.76346	0.1195	3.04132
													0.12175	8.06112	0.09	4.4051		0.11075	2.77829	0.1205	3.06052
													0.1225	8.13285	0.09088	4.43595		0.112	2.79214	0.12175	3.07914
													0.12325	8.19351	0.092	4.46486		0.11325	2.80512	0.12275	3.09771
													0.12388	8.24568	0.0935	4.49184		0.11412	2.81895	0.1235	3.11845
													0.1245	8.29438	0.09438	4.51954		0.115	2.83653	0.12438	3.14403
													0.12512	8.34196	0.09525	4.55362		0.11575	2.85948	0.12512	3.17421
													0.126	8.38785	0.096	4.599		0.1165	2.88585	0.12588	3.20497
													0.12725	8.43059	0.09688	4.65369		0.11737	2.91128	0.12662	3.23243
													0.1285	8.47079	0.0975	4.7087		0.118	2.9329	0.12738	3.25613
													0.12937	8.51332	0.09812	4.75585		0.11875	2.95094	0.12812	3.27768
													0.13025	8.56654	0.09888	4.79385		0.11937	2.96721	0.12875	3.29849
													0.131	8.63517	0.0995	4.82601		0.11988	2.98287	0.12925	3.31875
													0.13175	8.71332	0.10012	4.85533		0.12063	2.9978	0.13	3.33802
													0.1325	8.78849	0.10112	4.88321		0.12175	3.01151	0.13112	3.35573
													0.13325	8.85345	0.1025	4.91018		0.12325	3.02404	0.1325	3.37215
													0.13387	8.90972	0.10362	4.93768		0.12425	3.0369	0.1335	3.3892
													0.13462	8.96119	0.1045	4.96901		0.12512	3.05328	0.13425	3.41055
													0.13525	9.00949	0.10525	5.00878		0.12588	3.07589	0.135	3.43892
													0.13638	9.05523	0.106	5.05819		0.12663	3.10372	0.13588	3.47269
													0.13775	9.09955	0.10675	5.11128		0.12738	3.1322	0.13663	3.50625
													0.13863	9.14469	0.1075	5.15957		0.128	3.15735	0.13738	3.53543
													0.13938	9.19533	0.10813	5.19999		0.12875	3.17836	0.13813	3.56061
													0.14025	9.25743	0.10887	5.23477		0.1295	3.1964	0.13875	3.58426
													0.141	9.331	0.1095	5.26663		0.13012	3.21244	0.13938	3.60711
													0.14175	9.40688	0.11013	5.29664		0.131	3.22703	0.14025	3.62854
													0.1425	9.47517	0.11075	5.32529		0.13237	3.24078	0.1415	3.64799
													0.14325	9.53418	0.11187	5.35258		0.13337	3.25473	0.14275	3.66605
													0.14388	9.5874	0.11325	5.37847		0.13425	3.27091	0.1435	3.68549
													0.1445	9.63764	0.11437	5.405		0.135	3.29162	0.14425	3.71025
													0.145	9.68603	0.11513	5.43726		0.13575	3.31693	0.14513	3.74185
													0.14575	9.73242	0.11587	5.48016		0.1365	3.3436	0.14588	3.77657
													0.14688	9.77542	0.11663	5.5326		0.13725	3.36801	0.14663	3.80829
													0.14825	9.81498	0.11737	5.5864		0.138	3.3891	0.14738	3.83469
													0.14925	9.85548	0.11813	5.63329		0.13875	3.40795	0.14813	3.85803
													0.15	9.90532	0.11887	5.67183		0.13925	3.42536	0.14875	3.88061
													0.15088	9.9713	0.11963	5.70596		0.13988	3.44159	0.14925	3.90279
													0.15175	10.0508	0.12013	5.73886		0.14062	3.45691	0.15013	3.924
													0.1525	10.1314	0.121	5.77084		0.14162	3.4712	0.15125	3.9437
													0.15325	10.2021	0.12225	5.80107		0.143	3.48449	0.15263	3.9619
													0.15388	10.2624	0.1235	5.82984		0.14413	3.49827	0.1535	3.98089
													0.15463	10.3178	0.12437	5.86027		0.14488	3.51531	0.15437	4.0053
													0.15513	10.371	0.12513	5.89781		0.14562	3.53778	0.15513	4.03845
													0.15613	10.4211	0.12587	5.94555		0.1465	3.56518	0.15587	4.07807
													0.15737	10.4669	0.12675	5.99877		0.14725	3.59397	0.15663	4.11752
													0.1585	10.5104	0.1275	6.04836		0.148	3.62024	0.15737	4.15206
													0.15937	10.5572	0.12813	6.08994		0.14875	3.64283	0.15813	4.18202
													0.16012	10.6161	0.12887	6.12601		0.14937	3.66286	0.15875	4.2096
													0.16087	10.6902	0.1295	6.16032		0.15	3.6812	0.15937	4.23589
													0.16175	10.7708	0.13013	6.19402		0.15088	3.69795	0.16037	4.26081
													0.1625	10.8448	0.13087	6.22624		0.15213	3.71288	0.16175	4.28438
													0.16325	10.9073	0.13213	6.25612		0.15325	3.7267	0.16275	4.30779
													0.16387	10.9617	0.1335	6.28416		0.15413	3.74174	0.16363	4.33426
													0.1645	11.0129	0.13437	6.31361		0.15488	3.76139	0.16437	4.36794
													0.16512	11.0627	0.13525	6.35056		0.15562	3.78714	0.16513	4.4093
													0.166	11.1107	0.136	6.39933		0.1565	3.81602	0.16587	4.45231
													0.16725	11.1555	0.13688	6.45614		0.15737	3.84316	0.16663	4.48998
													0.1685	11.1975	0.1375	6.51131		0.158	3.8665	0.16738	4.52108
													0.16938	11.2421	0.13812	6.55845		0.15875	3.88708	0.16813	4.54877
													0.17025	11.2986	0.13888	6.59825		0.15937	3.90661	0.16875	4.5756
													0.171	11.3716	0.13962	6.63371		0.15987	3.92531	0.16925	4.6021
													0.17175	11.4532	0.14012	6.66631		0.16075	3.94273	0.17	4.62774
													0.1725	11.5296	0.14112	6.69669		0.16188	3.95862	0.17113	4.65123
													0.17325	11.5944	0.1425	6.72601		0.16325	3.97345	0.1725	4.67242
													0.17388	11.6505	0.14362	6.75602		0.16425	3.9889	0.1735	4.69443
													0.17463	11.7022	0.14438	6.78992		0.165	4.00818	0.17425	4.72331
													0.17525	11.7514	0.14525	6.83233		0.16587	4.03392	0.175	4.76365
													0.17638	11.7984	0.146	6.88481		0.16662	4.06461	0.17588	4.81265
													0.17763	11.8435	0.14675	6.94143		0.16738	4.0954	0.17675	4.86081
													0.17863	11.889	0.1475	6.99337		0.168	4.12256	0.17738	4.90103
													0.17938	11.9407	0.14825	7.03731		0.16862	4.14581	0.178	4.9346
													0.18013	12.0048	0.14888	7.07593		0.16938	4.16629	0.17875	4.96624
													0.181	12.08	0.1495	7.11238		0.17	4.18469	0.17938	4.99763
													0.18163	12.1558	0.15	7.14812		0.171	4.20175	0.18025	5.02737
													0.1825	12.223	0.15075	7.18365		0.17225	4.21816	0.1815	5.05433
													0.18325	12.2815	0.15187	7.2182		0.17338	4.23498	0.18275	5.07995
													0.18388	12.3356	0.15313	7.2511		0.17425	4.25417	0.18362	5.10877
													0.1845	12.3878	0.15425	7.28478		0.17513	4.27872	0.18438	5.14708
													0.185	12.4388	0.15513	7.32573		0.17588	4.30946	0.18512	5.19749
													0.18588	12.4876	0.15588	7.38031		0.17662	4.34287	0.18588	5.25417
													0.187	12.5322	0.15662	7.44785		0.17725	4.37398	0.18675	5.30707
													0.18837	12.5724	0.1575	7.5187		0.178	4.40073	0.18738	5.35142
													0.18937	12.6131	0.15813	7.58212		0.17875	4.42425	0.18812	5.38936
													0.19012	12.6641	0.15887	7.63567		0.17925	4.44587	0.18875	5.42456
													0.19087	12.7325	0.1595	7.68391		0.17987	4.46612	0.18925	5.4588
													0.19175	12.8147	0.16013	7.73045		0.18062	4.48526	0.19	5.49231
													0.1925	12.8967	0.161	7.77499		0.18175	4.50317	0.19125	5.52448
													0.19325	12.9671	0.16225	7.81686		0.183	4.5198	0.19262	5.55514
													0.19387	13.0261	0.1635	7.85713		0.18413	4.53666	0.1935	5.58713
													0.1945	13.0802	0.16425	7.89995		0.18488	4.55743	0.19438	5.62747
													0.19512	13.1327	0.165	7.95218		0.18562	4.58522	0.19512	5.68244
													0.196	13.1824	0.16587	8.01789		0.1865	4.61931	0.19588	5.74983
													0.19725	13.2276	0.16675	8.09131		0.18725	4.65487	0.19662	5.81857
													0.1985	13.2701	0.1675	8.16099		0.188	4.68717	0.1975	5.87935
													0.19938	13.3161	0.16812	8.22152		0.18862	4.71519	0.19813	5.93178
													0.20013	13.3748	0.16887	8.27614		0.18938	4.74054	0.19875	5.98027
													0.20088	13.4504	0.1695	8.32911		0.19	4.76426	0.19938	6.02759
													0.20163	13.5348	0.17	8.38051		0.19087	4.78619	0.20038	6.07406
													0.2025	13.6135	0.17087	8.42834		0.19212	4.80617	0.20163	6.1193
													0.20325	13.6793	0.172	8.47203		0.19338	4.82504	0.20275	6.16411
													0.20388	13.7355	0.17338	8.51342		0.19412	4.8453	0.2035	6.21303
													0.2045	13.7878	0.17425	8.55689		0.195	4.87064	0.20438	6.27357
													0.20513	13.839	0.17512	8.60979		0.19575	4.90273	0.20513	6.34874
													0.206	13.8887	0.17587	8.67753		0.1965	4.93846	0.20588	6.43053
													0.20725	13.9351	0.17663	8.75599		0.19738	4.97228	0.20663	6.50632
													0.2085	13.9784	0.1775	8.8333		0.198	5.00135	0.20738	6.5712
													0.20938	14.0243	0.17825	8.9016		0.19875	5.02642	0.20813	6.62899
													0.21025	14.0828	0.17888	8.96187		0.19938	5.04924	0.20863	6.68443
													0.211	14.1598	0.17963	9.01842		0.19987	5.07097	0.20925	6.73912
													0.21175	14.2486	0.18025	9.07329		0.20075	5.09202	0.21	6.79212
													0.2125	14.3338	0.18125	9.12628		0.20187	5.11217	0.21113	6.84129
													0.21325	14.406	0.1825	9.17673		0.20325	5.13126	0.2125	6.88634
													0.21388	14.4666	0.1835	9.22623		0.20412	5.15095	0.2135	6.93181
													0.21463	14.521	0.18438	9.28019		0.205	5.175	0.21437	6.98762
													0.21525	14.5723	0.18512	9.34537		0.20575	5.20616	0.21513	7.06328
													0.21638	14.6215	0.186	9.4228		0.20663	5.24279	0.21587	7.15739
													0.21763	14.6693	0.18675	9.5044		0.20725	5.27949	0.21663	7.2546
													0.2185	14.7181	0.1875	9.58015		0.208	5.31197	0.21737	7.3389
													0.21937	14.7742	0.18812	9.64707		0.20863	5.3398	0.21813	7.40759
													0.22012	14.844	0.18887	9.70805		0.20938	5.36428	0.21875	7.4683
													0.22087	14.9252	0.1895	9.76621		0.21012	5.38673	0.21937	7.52746
													0.22175	15.0061	0.19	9.82254		0.21112	5.40811	0.22037	7.58567
													0.2225	15.0774	0.19075	9.87682		0.2125	5.42892	0.22163	7.64116
													0.22325	15.1402	0.19187	9.92805		0.21338	5.44977	0.22275	7.69483
													0.22387	15.1997	0.19325	9.97583		0.21425	5.47303	0.2235	7.75318
													0.2245	15.2576	0.19425	10.0235		0.215	5.50168	0.22437	7.82595
													0.225	15.3131	0.19512	10.0791		0.21575	5.53583	0.22513	7.91643
													0.22587	15.3646	0.19575	10.1506		0.2165	5.57109	0.22587	8.01433
													0.227	15.4113	0.19663	10.2371		0.21725	5.60311	0.22675	8.10418
													0.22837	15.4545	0.1975	10.3271		0.218	5.63094	0.22737	8.18009
													0.22938	15.5003	0.19825	10.408		0.21875	5.65604	0.22813	8.2469
													0.23013	15.5591	0.19888	10.4777		0.21925	5.67954	0.22875	8.31091
													0.23088	15.6386	0.19963	10.5412		0.21987	5.702	0.22925	8.37439
													0.23175	15.7343	0.20012	10.6027		0.22063	5.72349	0.23	8.43593
													0.2325	15.8306	0.201	10.6617		0.22163	5.74385	0.23113	8.49301
													0.23325	15.9155	0.20225	10.7173		0.223	5.76277	0.23263	8.54569
													0.23388	15.99	0.2035	10.7702		0.22412	5.78154	0.2335	8.59952
													0.2345	16.061	0.20425	10.8251		0.22487	5.80374	0.23425	8.6655
													0.23513	16.1311	0.20512	10.8898		0.22563	5.83293	0.23513	8.75285
													0.23613	16.1984	0.20588	10.9694		0.2265	5.86872	0.23588	8.85763
													0.23738	16.2612	0.20663	11.0583		0.22725	5.90615	0.23663	8.96266
													0.23863	16.3213	0.2075	11.1437		0.228	5.93996	0.23738	9.05356
													0.23938	16.3874	0.20825	11.2182		0.22875	5.96898	0.23813	9.13022
													0.24025	16.4721	0.20888	11.2839		0.22938	5.9951	0.23875	9.1999
													0.241	16.581	0.2095	11.3462		0.22988	6.01966	0.23938	9.26695
													0.24175	16.7012	0.21013	11.4074		0.23075	6.04256	0.24038	9.33134
													0.2425	16.8128	0.21088	11.4665		0.232	6.06364	0.24163	9.39229
													0.24325	16.9071	0.21212	11.5221		0.23338	6.08341	0.24275	9.4512
													0.24388	16.9896	0.2135	11.5741		0.23412	6.10414	0.24362	9.51451
													0.2445	17.0677	0.21437	11.6275		0.235	6.12977	0.24438	9.59196
													0.245	17.1445	0.21512	11.6914		0.23575	6.16269	0.24512	9.68761
													0.24588	17.2189	0.216	11.7727		0.2365	6.20022	0.24588	9.79155
													0.247	17.2883	0.21675	11.8672		0.23725	6.23622	0.24662	9.88784
													0.2485	17.3537	0.2175	11.9609		0.238	6.26691	0.24738	9.96995
													0.2495	17.4236	0.21825	12.0433		0.23863	6.2929	0.24812	10.0421
													0.25025	17.5137	0.21888	12.1145		0.23925	6.3165	0.24862	10.1096
													0.25112	17.6359	0.21963	12.1794		0.23988	6.33909	0.24925	10.1746
													0.25188	17.7832	0.22025	12.2409		0.24075	6.36075	0.25	10.2369
													0.2525	17.9303	0.22125	12.3001		0.24188	6.3808	0.25112	10.2951
													0.25312	18.0568	0.22263	12.3579		0.24338	6.39933	0.2525	10.3489
													0.25375	18.1612	0.2235	12.4159		0.24425	6.41869	0.2535	10.4026
													0.2545	18.2522	0.22437	12.4793		0.24512	6.44313	0.25425	10.4671
													0.25525	18.335	0.22512	12.5553		0.24588	6.47558	0.255	10.5527
													0.25625	18.4122	0.226	12.6442		0.24663	6.51403	0.25588	10.6576
													0.25762	18.4877	0.22675	12.7363		0.24738	6.55243	0.25662	10.7656
													0.25862	18.5677	0.2275	12.8208		0.24812	6.5858	0.25738	10.8604
													0.25938	18.6614	0.22825	12.8955		0.24875	6.61362	0.25812	10.9398
													0.26025	18.7794	0.22888	12.9638		0.2495	6.63768	0.25875	11.0118
													0.261	18.9211	0.2295	13.0285		0.25012	6.65951	0.25938	11.0819
													0.26175	19.0674	0.23013	13.0913		0.25112	6.6799	0.26025	11.1501
													0.2625	19.1983	0.23075	13.1523		0.25238	6.69959	0.2615	11.2139
													0.26325	19.3104	0.23188	13.2103		0.25337	6.71989	0.26275	11.2745
													0.26388	19.4121	0.23325	13.2643		0.25412	6.74311	0.2635	11.3383
													0.2645	19.5094	0.23425	13.3176		0.255	6.77158	0.26438	11.4162
													0.265	19.6039	0.235	13.3793		0.25575	6.80448	0.26513	11.5137
													0.26587	19.6949	0.23575	13.4586		0.2565	6.8378	0.26588	11.6206
													0.267	19.7798	0.23662	13.5541		0.25725	6.86819	0.26663	11.7196
													0.26837	19.8587	0.2375	13.652		0.258	6.89537	0.26738	11.8029
													0.26937	19.94	0.23825	13.7395		0.25875	6.9205	0.26813	11.8756
													0.27013	20.0402	0.23888	13.8155		0.25925	6.94447	0.26875	11.9444
													0.27087	20.1719	0.2395	13.886		0.25988	6.96759	0.26925	12.0119
													0.27175	20.3279	0.24013	13.9545		0.26063	6.98954	0.27013	12.0776
													0.2725	20.4825	0.24088	14.0198		0.26175	7.00954	0.27125	12.1397
													0.27325	20.6158	0.24213	14.0797		0.263	7.02748	0.27263	12.1981
													0.27387	20.7297	0.2435	14.1349		0.26413	7.0453	0.2735	12.2581
													0.2745	20.836	0.24437	14.1916		0.26488	7.067	0.27437	12.3307
													0.27513	20.9388	0.24513	14.2595		0.26562	7.09589	0.27513	12.4248
													0.27613	21.0358	0.24588	14.3459		0.26638	7.13139	0.27587	12.5353
													0.2775	21.1261	0.24662	14.4455		0.26725	7.16845	0.27663	12.6435
													0.27863	21.2131	0.2475	14.5432		0.268	7.20169	0.27737	12.7359
													0.27937	21.3081	0.24825	14.6274		0.26875	7.22942	0.27813	12.8137
													0.28013	21.4272	0.24888	14.6991		0.26937	7.25355	0.27887	12.8851
													0.28087	21.5763	0.2495	14.765		0.27	7.27628	0.27937	12.9547
													0.28163	21.738	0.25	14.8293		0.27088	7.29817	0.28037	13.0224
													0.2825	21.8857	0.25088	14.8924		0.27213	7.31846	0.28175	13.087
													0.28325	22.0092	0.252	14.9522		0.27325	7.33724	0.28275	13.1503
													0.28387	22.1169	0.2535	15.0077		0.27413	7.35677	0.2835	13.219
													0.2845	22.2199	0.25438	15.0637		0.275	7.38099	0.28437	13.3024
													0.28513	22.322	0.25525	15.1307		0.27575	7.41189	0.28513	13.4023
													0.286	22.4212	0.256	15.2172		0.2765	7.44642	0.28587	13.5073
													0.28737	22.514	0.25675	15.3191		0.27725	7.47905	0.28675	13.6029
													0.28863	22.6014	0.2575	15.4207		0.278	7.50696	0.28737	13.6852
													0.28937	22.6943	0.25825	15.5096		0.27863	7.53128	0.28813	13.7597
													0.29025	22.8116	0.25888	15.5856		0.27938	7.5538	0.28875	13.8318
													0.291	22.9622	0.25962	15.654		0.27988	7.57512	0.28925	13.9029
													0.29188	23.13	0.26025	15.7176		0.28075	7.59509	0.29	13.9713
													0.2925	23.2867	0.26113	15.7767		0.28188	7.6135	0.29113	14.0341
													0.29325	23.4191	0.2625	15.833		0.28337	7.63073	0.29238	14.091
													0.29388	23.5334	0.2635	15.89		0.28425	7.64918	0.2935	14.147
													0.29463	23.6383	0.26425	15.9533		0.28513	7.67274	0.29425	14.2134
													0.29525	23.7367	0.26513	16.0297		0.28587	7.70385	0.295	14.3018
													0.29638	23.8301	0.26587	16.1208		0.28662	7.74036	0.29588	14.4115
													0.29775	23.9211	0.26663	16.2168		0.28737	7.77658	0.29663	14.5259
													0.29862	24.0145	0.2675	16.3052		0.288	7.80802	0.29738	14.6272
													0.29938	24.1201	0.26825	16.3828		0.28862	7.83404	0.298	14.7119
													0.30025	24.2494	0.26887	16.4541		0.28938	7.85613	0.29875	14.788
													0.301	24.4007	0.2695	16.5234		0.29	7.87535	0.29925	14.8611
													0.30175	24.5487	0.27	16.5914		0.29113	7.89248	0.30013	14.9313
													0.3025	24.3633	0.27075	16.6566		0.29238	7.90884	0.30138	14.9964
													0.30312	22.381	0.27187	16.7172		0.29338	7.92602	0.30275	15.0572
													0.30388	16.6003	0.27325	16.7724		0.29413	7.94649	0.3035	15.1203
													0.3045	7.82377	0.27425	16.8268		0.29487	7.97259	0.30438	15.1979
													0.305	0.19789	0.275	16.8903		0.29575	8.00378	0.30512	15.2982
													0.30575	-3.54605	0.27575	16.9723		0.2965	8.03582	0.30588	15.4136
													0.30612	-4.45051	0.27663	17.0716		0.29725	8.06471	0.30662	15.5246
													0.30638	-4.51454	0.2775	17.1735		0.298	8.09008	0.30738	15.6188
															0.27825	17.2635		0.29862	8.11334	0.30812	15.6988
															0.27887	17.3399		0.29925	8.13551	0.30875	15.7724
															0.27963	17.4099		0.29987	8.15682	0.30925	15.844
															0.28013	17.4783		0.30062	8.17695	0.31	15.9137
															0.281	17.5443		0.30175	8.19508	0.31125	15.9789
															0.28238	17.6059		0.303	8.21128	0.31262	16.039
															0.2835	17.6639		0.30413	8.22771	0.31362	16.1002
															0.28425	17.7243		0.305	8.24831	0.31438	16.1753
															0.28513	17.7974		0.30562	8.27632	0.31512	16.2749
															0.28587	17.8887		0.3065	8.31097	0.316	16.3942
															0.28663	17.9894		0.30725	8.34705	0.31662	16.5137
															0.2875	18.0833		0.308	8.3789	0.31738	16.6169
															0.28825	18.163		0.30862	8.40503	0.31812	16.7025
															0.28887	18.2329		0.30938	8.4277	0.31888	16.7785
															0.2895	18.2997		0.30988	8.44924	0.31938	16.8502
															0.29	18.3656		0.31087	8.47	0.3205	16.9196
															0.29087	18.4291		0.31213	8.48907	0.32175	16.9872
															0.292	18.4879		0.31338	8.50662	0.32275	17.0553
															0.2935	18.5421		0.31413	8.5252	0.3235	17.13
															0.29438	18.597		0.315	8.54891	0.32438	17.2202
															0.29525	18.6638		0.31575	8.57987	0.32513	17.327
															0.296	18.7513		0.3165	8.61495	0.32588	17.4379
															0.29675	18.855		0.31725	8.64816	0.32663	17.5383
															0.2975	18.9588		0.31813	8.67602	0.32738	17.6257
															0.29825	19.0495		0.31862	8.69919	0.32813	17.7062
															0.29888	19.1268		0.31938	8.71992	0.32863	17.7846
															0.2995	19.1964		0.31987	8.73977	0.32925	17.8619
															0.30012	19.2615		0.32075	8.75896	0.33	17.936
															0.30112	19.3225		0.32187	8.77679	0.33113	18.0043
															0.30238	19.3801		0.32325	8.79285	0.3325	18.0669
															0.3035	19.4367		0.32425	8.80939	0.3335	18.1299
															0.30438	19.4989		0.32512	8.83099	0.33425	18.2052
															0.30512	19.5754		0.32587	8.86062	0.335	18.3036
															0.30588	19.6692		0.32663	8.89607	0.33587	18.4227
															0.30663	19.7704		0.32738	8.93138	0.33663	18.5441
															0.3075	19.8644		0.328	8.96208	0.33738	18.6502
															0.30825	19.9458		0.32863	8.98762	0.338	18.739
															0.30888	20.0187		0.32938	9.00949	0.33875	18.8199
															0.3095	20.0879		0.33	9.02886	0.33938	18.899
															0.31	20.1548		0.33112	9.04668	0.34025	18.9753
															0.31075	20.2187		0.3325	9.06399	0.3415	19.0459
															0.31188	20.2778		0.33338	9.08198	0.34275	19.1117
															0.31325	20.3323		0.33425	9.10279	0.3435	19.1806
															0.31438	20.3869		0.335	9.12908	0.34438	19.2651
															0.31512	20.4519		0.33587	9.16082	0.34512	19.3718
															0.31588	20.5369		0.33663	9.19361	0.34587	19.4906
															0.31663	20.6403		0.33738	9.22281	0.34675	19.6024
															0.3175	20.7467		0.338	9.24765	0.34738	19.6976
															0.31825	20.8402		0.33863	9.26989	0.34812	19.7806
															0.31888	20.9182		0.33925	9.29057	0.34875	19.8592
															0.31963	20.9881		0.33987	9.30998	0.34925	19.9358
															0.32012	21.0557		0.34063	9.32816	0.35	20.0091
															0.32113	21.1215		0.34175	9.34488	0.35125	20.077
															0.32237	21.184		0.343	9.3602	0.35263	20.1397
															0.3235	21.2436		0.34412	9.37592	0.3535	20.2029
															0.32438	21.3059		0.34487	9.39574	0.35438	20.2791
															0.32513	21.381		0.34563	9.42295	0.35512	20.3791
															0.32588	21.4738		0.3465	9.45668	0.35588	20.4994
															0.32675	21.5755		0.34725	9.49147	0.35663	20.6208
															0.3275	21.6704		0.348	9.5219	0.35738	20.7268
															0.32825	21.7513		0.34875	9.54711	0.35812	20.8161
															0.32888	21.8224		0.34938	9.56925	0.35875	20.8966
															0.3295	21.8901		0.35	9.59009	0.35938	20.9731
															0.33	21.9567		0.35088	9.6098	0.36038	21.0464
															0.33088	22.0212		0.35212	9.62807	0.36163	21.1163
															0.33213	22.0812		0.35325	9.64522	0.36275	21.1846
															0.3335	22.1368		0.354	9.66352	0.36363	21.2585
															0.3345	22.194		0.35488	9.68665	0.36438	21.3484
															0.33525	22.2645		0.35563	9.71629	0.36512	21.4578
															0.33613	22.3569		0.3565	9.74903	0.36588	21.5753
															0.33688	22.4653		0.35725	9.77936	0.36663	21.6838
															0.33763	22.5721		0.358	9.80496	0.36737	21.777
															0.33813	22.6639		0.35875	9.8276	0.36812	21.8596
															0.33888	22.741		0.35937	9.84929	0.36875	21.9373
															0.3395	22.8089		0.35988	9.8701	0.36925	22.0128
															0.34013	22.8707		0.36075	9.88909	0.37	22.086
															0.34113	22.9275		0.36188	9.9058	0.37112	22.1547
															0.3425	22.9819		0.36325	9.92085	0.3725	22.2177
															0.34363	23.038		0.36413	9.93684	0.3735	22.2807
															0.34437	23.1017		0.365	9.95806	0.37425	22.356
															0.34525	23.1805		0.36588	9.98719	0.375	22.4542
															0.346	23.2764		0.36663	10.0216	0.37588	22.5715
															0.34675	23.3786		0.36738	10.0551	0.37663	22.6896
															0.3475	23.4724		0.36812	10.0839	0.37737	22.793
															0.34825	23.5531		0.36863	10.1081	0.37812	22.8824
															0.34888	23.6247		0.36937	10.1295	0.37875	22.9659
															0.3495	23.6912		0.37	10.1486	0.37937	23.0469
															0.35	23.7545		0.371	10.1658	0.38025	23.1239
															0.35075	23.8153		0.37238	10.1816	0.3815	23.1956
															0.35188	23.8724		0.3735	10.1975	0.38275	23.2637
															0.35325	23.925		0.37425	10.2163	0.38363	23.3354
															0.35425	23.9774		0.37512	10.2414	0.38437	23.4228
															0.355	24.0398		0.37588	10.2729	0.38513	23.5332
															0.35588	24.1222		0.37663	10.3066	0.38588	23.6571
															0.35662	24.2234		0.37738	10.3369	0.38663	23.7737
															0.3575	24.3286		0.378	10.3624	0.38737	23.8711
															0.35825	24.4219		0.37875	10.3843	0.38813	23.9528
															0.35888	24.5012		0.37925	10.4036	0.38875	24.0276
															0.3595	24.5734		0.37988	10.4207	0.38925	24.1003
															0.36012	24.6429		0.38063	10.4363	0.39	24.1715
															0.361	24.7084		0.38162	10.4509	0.39113	24.2388
															0.36225	24.7684		0.383	10.4648	0.3925	24.3011
															0.3635	24.8246		0.38412	10.4794	0.39363	24.3633
															0.36438	24.8839		0.38488	10.498	0.39437	24.4381
															0.36513	24.9565		0.38563	10.5235	0.39525	24.5388
															0.36588	25.048		0.3865	10.5554	0.396	24.6638
															0.36662	25.15		0.38725	10.5891	0.39675	24.7931
															0.3675	25.2461		0.388	10.6193	0.39738	24.9067
															0.36825	25.3279		0.38875	10.6443	0.39813	25.0003
															0.36888	25.3989		0.38937	10.6654	0.39875	25.0818
															0.3695	25.4657		0.39	10.6845	0.39937	25.1576
															0.37	25.5314		0.39088	10.7022	0.40037	25.2293
															0.37087	25.5951		0.39213	10.719	0.40162	25.2972
															0.37213	25.6545		0.39337	10.7351	0.40275	25.3635
															0.3735	25.7095		0.39413	10.7524	0.40362	25.4359
															0.37438	25.7659		0.39488	10.7744	0.40437	25.5256
															0.37525	25.8358		0.39562	10.8029	0.40513	25.6371
															0.376	25.9275		0.3965	10.8345	0.40588	25.7583
															0.37675	26.0338		0.39725	10.8636	0.40662	25.8706
															0.3775	26.1366		0.398	10.8878	0.4075	25.9663
															0.37812	26.2242		0.39863	10.9086	0.40813	26.0509
															0.37887	26.298		0.39938	10.9277	0.40875	26.1304
															0.37962	26.3644		0.39988	10.9461	0.40925	26.2072
															0.38025	26.4263		0.40075	10.9636	0.41	26.2808
															0.38125	26.4852		0.402	10.9796	0.41113	26.3496
															0.38262	26.5431		0.40337	10.994	0.4125	26.4127
															0.3835	26.603		0.40425	11.009	0.4135	26.4751
															0.38438	26.6701		0.40513	11.0293	0.41425	26.5495
															0.38513	26.7516		0.40588	11.0574	0.415	26.6483
															0.38587	26.8479		0.40662	11.0903	0.41588	26.7697
															0.38662	26.9471		0.40737	11.1217	0.41662	26.8943
															0.3875	27.0361		0.408	11.148	0.41738	27.0025
															0.38812	27.1129		0.40863	11.1699	0.41813	27.0922
															0.38887	27.1831		0.40938	11.1884	0.41875	27.1735
															0.3895	27.2506		0.41	11.2042	0.41938	27.2535
															0.39	27.3161		0.41113	11.2185	0.42025	27.3309
															0.39075	27.3783		0.4125	11.2323	0.42162	27.4027
															0.39188	27.4357		0.4135	11.2469	0.42275	27.4698
															0.39325	27.4888		0.41425	11.2647	0.4235	27.54
															0.39438	27.5425		0.41513	11.2881	0.42438	27.6261
															0.39513	27.6068		0.41588	11.3171	0.42513	27.7347
															0.39588	27.6916		0.41663	11.3474	0.42588	27.8551
															0.39662	27.7961		0.41738	11.3743	0.42662	27.9672
															0.3975	27.9049		0.418	11.3965	0.42738	28.0613
															0.39825	28.0005		0.41875	11.4153	0.42813	28.1422
															0.39887	28.0785		0.41925	11.4318	0.42875	28.2175
															0.3995	28.1464		0.41987	11.4463	0.42925	28.2911
															0.40013	28.2114		0.4205	11.4594	0.43	28.3634
															0.401	28.2745		0.42163	11.4712	0.43113	28.4318
															0.40225	28.3334		0.423	11.4819	0.43262	28.4948
															0.4035	28.389		0.42413	11.4929	0.4335	28.5576
															0.40438	28.4479		0.425	11.5074	0.43425	28.6337
															0.40513	28.5211		0.42575	11.5291	0.43513	28.7353
															0.40588	28.6146		0.4265	11.5147	0.43587	28.8584
															0.40663	28.7199		0.42725	11.0753	0.43662	28.982
															0.40738	28.8195		0.428	9.37734	0.43738	29.088
															0.40825	28.9034		0.42875	6.19338	0.43813	29.1765
															0.40875	28.9745		0.42938	2.8074	0.43887	29.2565
															0.4095	29.0398		0.43	0.74175	0.43938	29.3333
															0.41	29.1027		0.43038	0.08022	0.44038	29.4069
															0.41087	29.1627		0.43063	-0.00388	0.44162	29.4766
															0.41212	29.2182		0.43063	-0.00474	0.44275	29.5443
															0.4135	29.27				0.44362	29.6172
															0.41438	29.3243				0.4445	29.7068
															0.41525	29.3929				0.44525	29.818
															0.416	29.4842				0.446	29.9392
															0.41675	29.5921				0.44675	30.0512
															0.4175	29.6979				0.44738	30.1463
															0.41813	29.7881				0.44813	30.2294
															0.41888	29.8632				0.44863	30.3067
															0.41963	29.9297				0.44925	30.3802
															0.42025	29.9916				0.44987	30.4496
															0.42125	30.0504				0.451	30.5141
															0.42262	30.1072				0.45225	30.5735
															0.4235	30.1652				0.4535	30.6322
															0.42425	30.2305				0.45438	30.7012
															0.42512	30.3103				0.45513	30.7938
															0.42587	30.4035				0.45587	30.9128
															0.42662	30.4981				0.45663	31.0428
															0.4275	30.5829				0.45738	31.1611
															0.42812	30.6572				0.45813	31.2581
															0.42888	30.7265				0.45875	31.3404
															0.4295	30.7946				0.45938	31.4175
															0.43	30.8614				0.46025	31.492
															0.43088	30.9249				0.4615	31.5623
															0.432	30.9826				0.46275	31.629
															0.43337	31.0346				0.4635	31.6992
															0.43425	31.0867				0.46438	31.7851
															0.435	31.1503				0.46512	31.8945
															0.43587	31.2348				0.46587	32.0183
															0.43662	31.3363				0.46663	32.136
															0.4375	31.4376				0.46738	32.2353
															0.43812	31.525				0.46813	32.3189
															0.43888	31.5996				0.46875	32.3948
															0.4395	31.669				0.46925	32.4677
															0.44012	31.7364				0.47012	32.5393
															0.441	31.7998				0.47125	32.608
															0.44225	31.8578				0.47263	32.6722
															0.4435	31.9122				0.4735	32.7368
															0.44438	31.9697				0.47438	32.8154
															0.44513	32.0418				0.47512	32.9201
															0.44587	32.1347				0.47587	33.046
															0.44662	32.2397				0.47675	33.1709
															0.4475	32.3386				0.47738	33.2773
															0.44813	32.4216				0.47812	33.3659
															0.44888	32.4918				0.47875	33.4463
															0.4495	32.5557				0.4795	33.5238
															0.45	32.6173				0.48038	33.5981
															0.45088	32.6771				0.48163	33.6682
															0.45213	32.7342				0.48275	33.7365
															0.4535	32.788				0.4835	33.81
															0.45438	32.8433				0.48438	33.8994
															0.45525	32.9122				0.48512	34.0091
															0.456	33.0033				0.48588	34.1276
															0.45675	33.1101				0.48663	34.2368
															0.4575	33.2142				0.4875	34.3296
															0.45813	33.3027				0.48812	34.4114
															0.45888	33.3767				0.48863	34.4891
															0.45963	33.442				0.48925	34.5656
															0.46025	33.5022				0.48988	34.6402
															0.46125	33.5592				0.491	34.7089
															0.46263	33.6149				0.49225	34.7692
															0.46363	33.6724				0.4935	34.8264
															0.46437	33.7378				0.49438	34.8937
															0.46525	33.8195				0.49512	34.9855
															0.466	33.9179				0.49588	35.1046
															0.46675	34.02				0.49663	35.2352
															0.46738	34.1114				0.4975	35.3539
															0.46813	34.1885				0.49812	35.4506
															0.46888	34.2562				0.49875	35.5324
															0.4695	34.3193				0.49938	35.6092
															0.47	34.3802				0.50025	35.6836
															0.47075	34.4393				0.50137	35.7531
															0.472	34.4945				0.50263	35.8177
															0.47337	34.5455				0.5035	35.8844
															0.47437	34.5981				0.50438	35.966
															0.47512	34.6644				0.50513	36.0709
															0.47587	34.7537				0.50588	36.191
															0.47662	34.8608				0.50675	36.3061
															0.4775	34.967				0.50737	36.4042
															0.47813	35.0568				0.50812	36.4893
															0.47888	35.1303				0.50875	36.5696
															0.4795	35.1971				0.50937	36.6483
															0.48013	35.2628				0.51	36.7238
															0.481	35.3261				0.51113	36.7935
															0.48237	35.384				0.51263	36.8573
															0.4835	35.4383				0.51363	36.9204
															0.48425	35.4971				0.5145	36.9956
															0.48512	35.572				0.51525	37.0964
															0.48587	35.667				0.516	37.2221
															0.48662	35.7703				0.51675	37.3529
															0.4875	35.8641				0.51738	37.4671
															0.48813	35.9419				0.51812	37.5596
															0.48875	36.0096				0.51887	37.6381
															0.4895	36.0746				0.5195	37.7097
															0.49	36.1391				0.52038	37.7777
															0.49088	36.2008				0.52163	37.8444
															0.492	36.2564				0.52275	37.9121
															0.49338	36.3064				0.5235	37.9856
															0.49437	36.3586				0.52438	38.0746
															0.49525	36.4259				0.52513	38.1841
															0.496	36.5175				0.52588	38.3025
															0.49675	36.6269				0.52662	38.4117
															0.4975	36.7347				0.52737	38.5046
															0.49813	36.8265				0.52813	38.5868
															0.49888	36.9025				0.52875	38.664
															0.4995	36.969				0.52925	38.7386
															0.50025	37.0297				0.53	38.8107
															0.50125	37.0865				0.53113	38.8779
															0.50262	37.1413				0.5325	38.9388
															0.50363	37.1975				0.5335	38.9981
															0.50438	37.262				0.53425	39.0688
															0.50525	37.3436				0.535	39.1643
															0.506	37.4418				0.53588	39.284
															0.50675	37.5431				0.53675	39.4083
															0.50738	37.6333				0.53737	39.5164
															0.50825	37.7099				0.53812	39.6058
															0.50888	37.7779				0.53875	39.687
															0.50938	37.8412				0.53937	39.7664
															0.51	37.9013				0.54025	39.8428
															0.51075	37.9586				0.54137	39.9133
															0.51188	38.0118				0.54262	39.9783
															0.51338	38.0606				0.5435	40.0446
															0.51425	38.1106				0.54425	40.1249
															0.51513	38.1737				0.54513	40.2289
															0.51588	38.2596				0.54588	40.3498
															0.51663	38.3646				0.54675	40.4667
															0.5175	38.4702				0.54737	40.5656
															0.51813	38.5599				0.54812	40.6493
															0.51875	38.6328				0.54875	40.7273
															0.5195	38.6985				0.54925	40.8037
															0.52013	38.7627				0.55	40.8771
															0.52112	38.8241				0.551	40.9444
															0.52238	38.8802				0.55238	41.0047
															0.5235	38.9333				0.5535	41.0635
															0.52437	38.9916				0.55425	41.1337
															0.52513	39.0663				0.555	41.2295
															0.52588	39.1616				0.55587	41.3508
															0.52675	39.2662				0.55662	41.4779
															0.52738	39.3619				0.5575	41.59
															0.52813	39.4403				0.55812	41.6838
															0.52875	39.5068				0.55888	41.7683
															0.5295	39.5689				0.5595	41.8491
															0.53	39.6294				0.56038	41.925
															0.531	39.6871				0.56163	41.9949
															0.53225	39.7407				0.56275	42.0617
															0.5335	39.791				0.56363	42.1335
															0.53437	39.8454				0.56438	42.2218
															0.53525	39.9166				0.56513	42.332
															0.536	40.0116				0.56588	42.4526
															0.53675	40.1206				0.56662	42.5639
															0.5375	40.2236				0.56737	42.6579
															0.53813	40.3094				0.56812	42.7397
															0.53888	40.3808				0.56875	42.8158
															0.5395	40.4443				0.56937	42.889
															0.54025	40.5023				0.57	42.9599
															0.54138	40.5561				0.57113	43.027
															0.54263	40.6082				0.57238	43.0881
															0.5435	40.6626				0.5735	43.1469
															0.54437	40.7262				0.57425	43.2162
															0.54512	40.8065				0.57513	43.3102
															0.54588	40.9021				0.57588	43.4296
															0.54663	40.9995				0.57675	43.5556
															0.5475	41.0858				0.57738	43.6661
															0.54825	41.1599				0.57813	43.7559
															0.54875	41.2273				0.57875	43.8346
															0.54938	41.2912				0.57937	43.9109
															0.55	41.3526				0.58025	43.9857
															0.55075	41.4106				0.58137	44.0554
															0.55188	41.4634				0.58275	44.1196
															0.55325	41.511				0.58363	44.185
															0.55425	41.5601				0.58438	44.2654
															0.555	41.6228				0.58513	44.3713
															0.55588	41.7088				0.58587	44.4957
															0.55675	41.8138				0.58662	44.6163
															0.55738	41.9191				0.58738	44.7165
															0.55812	42.0089				0.58813	44.7981
															0.55875	42.0831				0.58875	44.8706
															0.5595	42.1499				0.58937	44.9405
															0.56012	42.214				0.59	45.0092
															0.56113	42.2743				0.59112	45.0746
															0.5625	42.3297				0.59262	45.1346
															0.5635	42.3828				0.5935	45.1937
															0.56438	42.4418				0.59438	45.265
															0.56513	42.518				0.59512	45.3625
															0.56588	42.6145				0.59587	45.4841
															0.56663	42.7181				0.59675	45.609
															0.56738	42.8104				0.59737	45.7167
															0.56812	42.8856				0.59813	45.8045
															0.56875	42.9502				0.59875	45.8815
															0.5695	43.0112				0.59937	45.9541
															0.57	43.0708				0.60025	46.0234
															0.57088	43.1278				0.6015	46.0884
															0.57212	43.1804				0.60275	46.151
															0.5735	43.23				0.6035	46.218
															0.57438	43.2842				0.60438	46.3009
															0.57525	43.355				0.60512	46.406
															0.576	43.4496				0.60587	46.5231
															0.57675	43.559				0.60675	46.633
															0.5775	43.6635				0.60738	46.7261
															0.57812	43.7504				0.60813	46.8075
															0.57875	43.8213				0.60875	46.8845
															0.5795	43.8825				0.60938	46.9592
															0.58013	43.937				0.61	47.03
															0.58125	43.9871				0.611	47.0949
															0.58263	44.0366				0.61238	47.1533
															0.58362	44.0897				0.6135	47.2094
															0.58437	44.1529				0.61425	47.2754
															0.58525	44.234				0.61513	47.3654
															0.586	44.3319				0.61587	47.4808
															0.58675	44.4319				0.61662	47.6033
															0.5875	44.5193				0.6175	47.6619
															0.58825	44.5924				0.61813	46.6835
															0.58887	44.6571				0.61888	41.6676
															0.5895	44.7176				0.61938	30.1971
															0.59	44.7752				0.62025	15.6527
															0.59075	44.8299				0.6215	5.04478
															0.59188	44.8805				0.62225	0.80015
															0.59338	44.927				0.62213	0.03002
															0.59425	44.9749				0.622	0.00968
															0.595	45.0363
															0.59588	45.1204
															0.59663	45.2227
															0.59738	45.3248
															0.59825	45.4116
															0.59875	45.4834
															0.5995	45.5481
															0.6	45.6097
															0.601	45.6675
															0.60225	45.7203
															0.6035	45.7699
															0.60425	45.8238
															0.60513	45.8939
															0.60588	45.9847
															0.60662	46.0848
															0.6075	46.1761
															0.60813	46.2515
															0.60875	46.3169
															0.6095	46.3789
															0.61	46.4391
															0.611	46.4957
															0.61225	46.5468
															0.6135	46.5939
															0.61438	46.6446
															0.61525	46.7121
															0.616	46.8031
															0.61675	46.9073
															0.61737	47.0049
															0.61812	47.0855
															0.61875	47.1525
															0.6195	47.212
															0.62025	47.2669
															0.62137	47.3186
															0.62262	47.3691
															0.6235	47.4218
															0.62425	47.4834
															0.62513	47.5614
															0.62588	47.6541
															0.62662	47.7473
															0.6275	47.8283
															0.62812	47.8967
															0.62887	47.9586
															0.6295	48.0183
															0.63	48.0768
															0.63088	48.1321
															0.632	48.1819
															0.63338	48.2272
															0.63412	48.275
															0.635	48.3371
															0.63588	48.4213
															0.63663	48.5206
															0.6375	48.6167
															0.63812	48.6984
															0.63875	48.7685
															0.6395	48.8335
															0.64	48.8952
															0.641	48.9519
															0.64225	49.0023
															0.6435	49.0488
															0.64425	49.1001
															0.64513	49.1684
															0.64588	49.2592
															0.64663	49.3608
															0.64738	49.454
															0.64813	49.5301
															0.64875	49.5937
															0.64937	49.6521
															0.65	49.7078
															0.65087	49.7596
															0.65212	49.8059
															0.6535	49.8479
															0.65438	49.8937
															0.65525	49.957
															0.656	50.0453
															0.65675	50.149
															0.6575	50.2475
															0.65812	50.3285
															0.65875	50.3945
															0.6595	50.4523
															0.66025	50.5049
															0.66125	50.553
															0.66263	50.5988
															0.66363	50.6466
															0.66438	50.7041
															0.66513	50.7796
															0.66588	50.8709
															0.66662	50.9632
															0.6675	51.0423
															0.66812	51.1075
															0.66875	51.1654
															0.66937	51.2203
															0.67	51.2731
															0.67075	51.3224
															0.672	51.3661
															0.67337	51.4052
															0.67425	51.4466
															0.675	51.5019
															0.67575	51.5799
															0.67662	51.6756
															0.67737	51.7705
															0.67825	51.8491
															0.67875	51.9123
															0.6795	51.9692
															0.68	52.0243
															0.681	52.0753
															0.68238	52.1199
															0.6835	52.1611
															0.68438	52.2079
															0.68525	52.2724
															0.68588	52.3587
															0.68662	52.4549
															0.6875	52.5421
															0.68812	52.6113
															0.68875	52.6669
															0.6895	52.661
															0.69	51.5243
															0.691	45.9323
															0.69225	33.2326
															0.69363	17.1898
															0.69438	5.52939
															0.69488	0.87336
															0.69475	0.01787
															0.6945	-0.01663

## Sheet: Fig.4
Fig. 4b: PM6:Y6 solar cells										Fig. 4f: Ternary solar cells
	AgOx/Ag		PCE (%)							PM6:Y6:PC71BM		PCE (%)
			Cell 1	Cell 2	Cell 3	Cell 4						Cell 1	Cell 2	Cell 3	Cell 4	Cell 5	Cell 6
		0 h	12.3	12.4	12.58	12.43					0 h	12.29	11.95	12.81	12.56	12.84	13.31
		1 h	13.15	12.64	13.42	12.9					2 h	11.93	11.91	12.18	12.12	12.67	12.33
		2 h	12.95	12.75	12.73	12.75					4 h	12.07	12.14	12.27	11.98	12.01	11.88
		4 h	11.52	11.88	11.71	11.71						PCE (%)
	MoOx/Ag		PCE (%)							PBDTTT-OFT:IEICO-4F:PC71BM		Cell 1	Cell 2	Cell 3	Cell 4	Cell 5	Cell 6
			Cell 1	Cell 2	Cell 3	Cell 4					0 h	11.85	11.85	11.71	11.8	11.85	11.81
		0 h	14.61	14.8	14.67	14.87					2 h	11.14	11.37	11.66	11.37	11.22	11.15
		1 h	11.77	11.8	11.12	11.79					4 h	10.36	10.64	10.4	11.4	11.36	11.02
		2 h	10.25	7.71	11.72	7.84				PBDTTT-OFT:BTP-eC9:PC71BM		Cell 1	Cell 2	Cell 3	Cell 4	Cell 5	Cell 6
		4 h	2.78	2.93	2.31	3.54					0 h	12.13	11.74	12.32	12.91	12.92	12.81
											2 h	12.75	12.26	12.63	12.35	12.42	12.28
Fig. 4c: PBDTTT-OFT:IEICO-4F solar cells											4 h	11.91	11.96	11.84	13.05	12.27	12.15
	AgOx/Ag		PCE (%)
			Cell 1	Cell 2	Cell 3	Cell 4
		0 h	11.64	11.36	11.38	11.46
		1 h	11.38	11.77	11.47	11.54
		2 h	11.61	11.34	11.47	11.54
		4 h	10.47	10.31	10.28	10.29
	MoOx/Ag		PCE (%)
			Cell 1	Cell 2	Cell 3	Cell 4
		0 h	11.17	11.21	12.1	11.49
		1 h	9.94	9.94	9.86	9.91
		2 h	7.1	7.66	7.38
		4 h	4.23	4.26	4.25
Fig. 4d: PM6:BTPeC9 solar cells
	AgOx/Ag		PCE (%)
			Cell 1	Cell 2	Cell 3	Cell 4	Cell 5	Cell 6
		0 h	13.04	13.1	13.32	13.1	12.9	13.15
		1 h	12.92	12.76	72.77	12.93	12.86	12.85
		2 h	12.85	12.63	12.25	12.88	12.56	12.63
		4 h	11.84	12.33	12.03	11.76
	MoOx/Ag		PCE (%)
			Cell 1	Cell 2	Cell 3	Cell 4	Cell 5	Cell 6
		0 h	14.83	13.31	14.69	14.49	14.44	14.55
		1 h	10.84	10.29	10.45	9.89	9.89	10.27
		2 h	7.2	7.44	7.6	6.77	7.54	7.31
		4 h	3.04	5.91	5.16	5.99	5.91	5.2
Figure 4e: PM6:ITCC solar cells
	AgOx/Ag		PCE (%)
			Cell 1	Cell 2	Cell 3	Cell 4	Cell 5	Cell 6
		0 h	6.57	6.16	6.31	6.17	6.12	6.07
		1 h	6.03	6.57	5.79	5.92	6.55	6.17
		2 h	5.55	6.49	6.16	6.62	6.14	5.95
		4 h	5.6	6.16	6.14	5.97
	MoOx/Ag		PCE (%)
			Cell 1	Cell 2	Cell 3	Cell 4	Cell 5	Cell 6
		0 h	5.56	5.54	5.17	5.28	5.39
		1 h	4.51	4.92	4.68	4.82	4.73	4.32
		2 h	4.19	4.72	4.35	4.47	4.43	4.98
		4 h	2.07	2.86	2.44

## Sheet: Table 1 and 2
	Table 1									Table 2
	PCE (%)									PCE (%)
	cell 1	cell 2	cell 3	cell 4	cell 5	cell 6				cell 1	cell 2	cell 3	cell 4	cell 5	cell 6
0 h	0.1712	0.169	0.175	0.112	0.177	0.153		AgOx/Ag	Initial	13.44	13.57	13.84	13.48	13.19	14.04
12 h	12.54	12.61	11.52	11.89	12.98	13.11			In water for 1 h	12.86	12.94	13.45	13.33	13.92	13.34
24 h	14.33	13.43	13.63	13.8	13.6	14.07				cell 1	cell 2	cell 3	cell 4	cell 5	cell 6
	cell 7	cell 8	cell 8	cell 10	cell 11	cell 12		MgOx/Ag	Initial	14.45	15.32	14.74	14.6	14.03	15.23
0 h	0.123	0.374	0.287	0.23	0.277	0.198			In water for 1 h	14.5	14.41	14.21	13.95	13.89	15.17
12 h	12.93	12.51	12.54	12.8	12.93	12.71
24 h	13.81	13.47	14.07	13.66	13.35	13.68
	cell 13	cell 14	cell 15	cell 16	cell 17	cell 18
0 h	0.345	0.234	0.201	0.207	0.202	0.199
12 h	12.8	12.51	11.94	12.54	13.11	11.89
24 h	14.1	13.9	13.02	13.73	13.49	13.67
	cell 19	cell 20	cell 21	cell 22	cell 23	cell 24
0 h	0.316	0.373	0.243	0.389	0.155	0.101
12 h	12.53	12.68	13.11	13.11	12.56	11.89
24 h	13.4	12.94	13.36	12.77	13.81	13.67
	cell 25	cell 26	cell 27	cell 8	cell 29	cell 30
0 h	0.097	0.121	0.143	0.137	0.221	0.294
12 h	13.12	12.33	12.14	12.76	12.8	13.02
24 h	13.46	13.31	13.97	13.19	12.96	12.96

## Sheet: Supplementary Figures 2-8
Supplementary Figure 2							Supplementary Figure 5a				Supplementary Figure 5b
PCE (%)								Ave PCE (%)	yEr (±)			Ave PCE (%)	yEr (±)
cell 1	cell 2	cell 3	cell 4	cell 5	cell 6		0 h	11.37	0.23		0 h	10.72	0.37
14.33	13.43	13.63	13.8	13.6	14.07		20 h	11.13	0.06		20 h	10.72	0.48
cell 7	cell 8	cell 8	cell 10	cell 11	cell 12		78 h	11.22	0.39		80 h	10.74	0.64
13.81	13.47	14.07	13.66	13.35	13.68		168 h	11.27	0.1		170 h	10.67	0.59
cell 13	cell 14	cell 15	cell 16	cell 17	cell 18		361 h	11.29	0.12		363 h	10.35	0.53
14.1	13.9	13.02	13.73	13.49	13.67		600 h	11.15	0.28		602 h	10.51	0.57
cell 19	cell 20	cell 21	cell 22	cell 23	cell 24		935 h	11.01	0.29		937 h	10.23	0.41
13.4	12.94	13.36	12.77	13.81	13.67		1369 h	10.51	0.23		1371 h	9.97	0.22
cell 25	cell 26	cell 27	cell 8	cell 29	cell 30
13.46	13.31	13.97	13.19	12.96	12.96		Supplementary Figure 6				Supplementary Figure 7a
								Ave PCE (%)	yEr (±)			Ave PCE (%)	yEr (±)
	Supplementary Figure 3						0 h	12.59	0.6		50℃	11.83	0.07
	Reverse scan		Forward scan				24 h	12.19	0.53		85℃	12.96	0.44
	Voltage (V)	Current (A)	Voltage (V)	Current (A)			46 h	12.03	0.46		120℃	10.96	0.17
	-1	-0.0047511	-1	-0.00108937			72 h	11.58	0.39		150℃	7.68	0.26
	-0.98	-0.00430319	-0.98	-0.00109044			96 h	11.22	1.01
	-0.96	-0.0038167	-0.96	-0.00108839			150 h	11.88	0.3
	-0.94	-0.00330877	-0.94	-0.00108731			234 h	11.54	0.34
	-0.92	-0.00281543	-0.92	-0.00108944			334 h	11.04	0.41
	-0.9	-0.00235722	-0.9	-0.00108771
	-0.88	-0.00192123	-0.88	-0.00108668		Supplementary Figure 7b
	-0.86	-0.00150761	-0.86	-0.00108766		12 h	16 h	20 h	24 h	28 h	32 h	36 h
	-0.84	-0.00112604	-0.84	-0.00108687		12.5321	13.4718	13.8005	14.5227	14.8912	14.1639	13.4331
	-0.82	-0.000773634	-0.82	-0.00108528		12.6857	13.1892	13.8012	14.4711	13.5039	13.6845	13.7375
	-0.8	-0.000468388	-0.8	-0.00108548		13.2481	13.4336	13.7607	14.1237	13.9985	13.6487	13.7813
	-0.78	-0.000188543	-0.78	-0.00108788		13.1105	13.5229	13.7109	14.0704	13.2402	13.8118	13.8222
	-0.76	5.57533e-05	-0.76	-0.00108633		13.1121	13.4262	13.5853	13.9647	13.7793	13.4684	13.7056
	-0.74	0.000249481	-0.74	-0.00108298		12.5577	13.8273	14.0349	13.6511	13.4992	14.2341	13.4455
	-0.72	0.000407933	-0.72	-0.00108338		12.8042	13.136	13.6557	13.872	14.4773	14.026	14.327
	-0.7	0.000534847	-0.7	-0.00108375		13.019	13.307	13.9152	13.648	14.247	13.8877	14.0468
	-0.68	0.000633557	-0.68	-0.00108198		13.1198	13.1967	13.3999	13.4019	13.0378	13.6423	13.2543
	-0.66	0.000710779	-0.66	-0.00108122		12.3348	13.314	13.76	13.8419	13.6519	13.3232	13.6822
	-0.64	0.000770085	-0.64	-0.00108193		12.1479	13.4133	13.0877	13.9714	13.5496	13.4117	13.583
	-0.62	0.000816425	-0.62	-0.00108052		12.7606	13.3601	13.6984	13.8434	13.3569	13.6301	13.4397
	-0.6	0.000851702	-0.6	-0.00107979		Supplementary Figure 8a							Supplementary Figure 8a
	-0.58	0.000881492	-0.58	-0.0010806		0 h		12 h		24 h
	-0.56	0.000906028	-0.56	-0.00107907		Voltage (V)	Current Density (mA/cm2)	Voltage (V)	Current Density (mA/cm2)	Voltage (V)	Current Density (mA/cm2)		Light intensity (mW/cm2)	Jsc(mA/cm2)
	-0.54	0.000925454	-0.54	-0.00107835		1.04	124.897	1.795	26.6071	1.767	26.3048			0 h	12 h	24 h
	-0.52	0.000941821	-0.52	-0.00107803		1.02	122.097	1.775	26.6149	1.747	26.2964		100	15.64	23.11	24.67
	-0.5	0.000956261	-0.5	-0.00107925		1	119.412	1.755	26.5562	1.727	26.3325		79.4	12.91	18.59	19.87
	-0.48	0.000967813	-0.48	-0.001078		0.98	116.751	1.735	26.5255	1.707	26.3512		63.1	10.31	14.65	15.6
	-0.46	0.000979116	-0.46	-0.00107603		0.96	114.147	1.715	26.5371	1.687	26.315		50.1	8.57	11.88	12.5
	-0.44	0.000987544	-0.44	-0.00107574		0.94	111.537	1.695	26.5541	1.667	26.3193		39.8	6.8	9.35	9.85
	-0.42	0.000993468	-0.42	-0.00107485		0.92	109.06	1.675	26.5295	1.647	26.3538		31.6	5.69	7.76	8.06
	-0.4	0.00100081	-0.4	-0.00107291		0.9	106.589	1.655	26.4794	1.627	26.3597		25.1	4.72	6.38	6.87
	-0.38	0.00100885	-0.38	-0.00107333		0.88	104.089	1.635	26.4585	1.607	26.3021		10	2.15	2.87	2.97
	-0.36	0.00101314	-0.36	-0.00107552		0.86	101.676	1.615	26.481	1.587	26.2653
	-0.34	0.0010158	-0.34	-0.00107377		0.84	99.3725	1.595	26.5105	1.567	26.2736
	-0.32	0.00102085	-0.32	-0.00106939		0.82	97.0388	1.575	26.5195	1.547	26.2681
	-0.3	0.00102475	-0.3	-0.00106997		0.8	94.7463	1.555	26.4981	1.527	26.2526
	-0.28	0.00102717	-0.28	-0.00107153		0.78	92.5354	1.535	26.452	1.507	26.231
	-0.26	0.00103133	-0.26	-0.00106924		0.76	90.3788	1.515	26.4331	1.487	26.253
	-0.24	0.00103416	-0.24	-0.00106862		0.74	88.2377	1.495	26.4388	1.467	26.2807
	-0.22	0.00103629	-0.22	-0.00106959		0.72	86.0597	1.475	26.434	1.447	26.2386
	-0.2	0.00103874	-0.2	-0.00106861		0.7	83.9902	1.455	26.4147	1.427	26.1846
	-0.18	0.00104086	-0.18	-0.00106681		0.68	82.0241	1.435	26.4098	1.407	26.1658
	-0.16	0.00104256	-0.16	-0.0010658		0.66	79.9451	1.415	26.3842	1.387	26.1671
	-0.14	0.00104377	-0.14	-0.00106419		0.64	77.943	1.395	26.3651	1.367	26.1541
	-0.12	0.00104689	-0.12	-0.00106396		0.62	76.1643	1.375	26.338	1.347	26.1321
	-0.1	0.00104968	-0.1	-0.00106252		0.6	74.2851	1.355	26.3682	1.327	26.1215
	-0.08	0.00104978	-0.08	-0.00106125		0.58	72.3425	1.335	26.3936	1.307	26.1324
	-0.06	0.00105	-0.06	-0.00106246		0.56	70.6014	1.315	26.3479	1.287	26.1227
	-0.04	0.00105145	-0.04	-0.00105998		0.54	68.876	1.295	26.3405	1.267	26.0804
	-0.02	0.00105444	-0.02	-0.00105714		0.52	67.1118	1.275	26.3584	1.247	26.0555
	0	0.00105493	0	-0.00105625		0.5	65.3976	1.255	26.3546	1.227	26.0845
	0.02	0.00105533	0.02	-0.00105505		0.48	63.8005	1.235	26.3361	1.207	26.1209
	0.04	0.00105669	0.04	-0.00105371		0.46	62.2458	1.215	26.2939	1.187	26.0909
	0.06	0.00105859	0.06	-0.00105252		0.44	60.584	1.195	26.2705	1.167	26.0235
	0.08	0.00105909	0.08	-0.00105098		0.42	58.9917	1.175	26.2767	1.147	26.0158
	0.1	0.00106104	0.1	-0.00104986		0.4	57.4908	1.155	26.2966	1.127	26.0448
	0.12	0.00106254	0.12	-0.00104782		0.38	55.9973	1.135	26.3127	1.107	26.0455
	0.14	0.0010632	0.14	-0.00104438		0.36	54.4671	1.115	26.2595	1.087	25.9725
	0.16	0.00106345	0.16	-0.00104234		0.34	52.998	1.095	26.222	1.067	25.9531
	0.18	0.00106446	0.18	-0.00104017		0.32	51.5905	1.075	26.2258	1.047	25.9587
	0.2	0.00106572	0.2	-0.00103839		0.3	50.0309	1.055	26.2152	1.027	25.9483
	0.22	0.00106624	0.22	-0.00103656		0.28	48.5433	1.035	26.2076	1.007	25.9214
	0.24	0.00106587	0.24	-0.00103498		0.26	47.0903	1.015	26.1761	0.987	25.8997
	0.26	0.00106834	0.26	-0.00103091		0.24	45.529	0.995	26.1699	0.967	25.8562
	0.28	0.00106868	0.28	-0.00102374		0.22	43.8376	0.975	26.2112	0.947	25.8651
	0.3	0.00106819	0.3	-0.00101997		0.2	42.1654	0.955	26.1882	0.927	25.8835
	0.32	0.00106916	0.32	-0.00101657		0.18	40.3636	0.935	26.1402	0.907	25.8668
	0.34	0.00107001	0.34	-0.00101272		0.16	38.2251	0.915	26.126	0.887	25.8427
	0.36	0.00106949	0.36	-0.00100866		0.14	35.8762	0.895	26.0807	0.867	25.8085
	0.38	0.00107055	0.38	-0.00100299		0.12	33.1941	0.875	26.0767	0.847	25.7816
	0.4	0.00107292	0.4	-0.000997282		0.1	29.913	0.855	26.0504	0.827	25.7699
	0.42	0.00107218	0.42	-0.000989074		0.08	25.9885	0.835	26.0286	0.807	25.7568
	0.44	0.00107242	0.44	-0.000982594		0.06	21.337	0.815	26.002	0.787	25.7401
	0.46	0.00107399	0.46	-0.000973725		0.04	15.641	0.795	26.0111	0.767	25.7146
	0.48	0.00107426	0.48	-0.00096216		0.02	8.84763	0.775	26.0348	0.747	25.672
	0.5	0.00107373	0.5	-0.000952707		0	0.8541	0.755	25.9905	0.727	25.6552
	0.52	0.00107408	0.52	-0.000938968				0.735	25.9243	0.707	25.61
	0.54	0.00107702	0.54	-0.000921551				0.715	25.8942	0.687	25.5877
	0.56	0.00107776	0.56	-0.000903316				0.695	25.8706	0.667	25.5389
	0.58	0.00109536	0.58	-0.000880726				0.675	25.8921	0.647	25.4774
	0.6	0.00109783	0.6	-0.00085001				0.655	25.8874	0.627	25.4588
	0.62	0.00107898	0.62	-0.000813679				0.635	25.8056	0.607	25.4218
	0.64	0.00107774	0.64	-0.000769663				0.615	25.7518	0.587	25.3583
	0.66	0.00107717	0.66	-0.000709564				0.595	25.7636	0.567	25.3106
	0.68	0.00108035	0.68	-0.000631308				0.575	25.7712	0.547	25.2636
	0.7	0.00108105	0.7	-0.000534219				0.555	25.7112	0.527	25.1881
	0.72	0.00108065	0.72	-0.000411022				0.535	25.6044	0.507	25.1671
	0.74	0.00108082	0.74	-0.000250857				0.515	25.5785	0.487	25.1002
	0.76	0.00108171	0.76	-4.95869e-05				0.495	25.5612	0.467	24.9504
	0.78	0.00108304	0.78	0.000157846				0.475	25.5003	0.447	24.8864
	0.8	0.00108239	0.8	0.000417875				0.455	25.4649	0.427	24.8054
	0.82	0.00108358	0.82	0.000717023				0.435	25.3711	0.407	24.6564
	0.84	0.00108486	0.84	0.00104408				0.415	25.2399	0.387	24.5228
	0.86	0.00108411	0.86	0.00141654				0.395	25.1742	0.367	24.425
	0.88	0.00108381	0.88	0.00180557				0.375	25.1059	0.347	24.275
	0.9	0.00108579	0.9	0.00221355				0.355	24.999	0.327	24.0465
	0.92	0.00108606	0.92	0.00264946				0.335	24.8576	0.307	23.8105
	0.94	0.00108515	0.94	0.00310987				0.315	24.6826	0.287	23.6432
	0.96	0.00108591	0.96	0.00359153				0.295	24.5038	0.267	23.4611
	0.98	0.00108802	0.98	0.00408039				0.275	24.3119	0.247	23.1975
	1	0.00108648	1	0.00458294				0.255	24.0839	0.227	22.9033
								0.235	23.746	0.207	22.542
								0.215	23.3581	0.187	22.1351
								0.195	22.9699	0.167	21.6051
								0.175	22.4204	0.147	20.938
								0.155	21.7091	0.127	20.0759
								0.135	20.7447	0.107	18.8945
								0.115	19.5706	0.087	17.2818
								0.095	18.062	0.067	15.055
								0.075	15.9833	0.047	11.9834
								0.055	13.2112	0.027	7.86149
								0.035	9.53865	0.007	2.48998
								0.015	4.66695
								-0.005	1.61758

## Sheet: Supplementary Figures 9-13
Supplementary Figure 9										Supplementary Figure 10a							Supplementary Figure 10b							Supplementary Figure 11			Supplementary Figure 12a			Supplementary Figure 12b			Supplementary Figure 12d					Supplementary Figure 13a
Voltage (V)	Current Density (mA/cm2)									Cycle	Intensity						Cycle	Intensity						Voltage (V)	Current (A)		Energy[eV]	Yield^0.5[cps^0.5]		Energy[eV]	Yield^0.5[cps^0.5]		0 h		24 h annealed			Energy[eV]	Yield^0.5[cps^0.5]
	0 day	1 day	2 day	3 day	4 day	5 day	6 day	7 day			H	Ag	F	C	S			H	Ag	F	C	S		-1	-0.00133029		4	1.9		4	1.4		Voltage (V)	Current (A)	Voltage (V)	Current (A)		4	17
-1	-131.034	-26.6832	-25.897	-25.9591	-25.77	-25.7995	-26.0278	-26.5685		1	2160	686	4	6541	961		1	2777	1163	1	2594	735		-0.98	-0.00131502		4.05	2.1		4.05	2		-0.49	0.06409	-0.5	0.06686		4.1	9.5
-0.98	-128.234	-26.6534	-25.8189	-25.9939	-25.7672	-25.7893	-26.0271	-26.492		2	5	707	4	127	16		2	7	723	6	692	69		-0.96	-0.00130221		4.1	1.8		4.1	1.3		-0.48	0.06274	-0.49	0.06553		4.2	7
-0.96	-125.462	-26.638	-25.806	-25.9488	-25.7154	-25.7764	-26.0153	-26.4996		3	1	727	5	111	23		3	5	660	1	625	81		-0.94	-0.00129098		4.15	0.6		4.15	2.2		-0.47	0.06134	-0.48	0.0642		4.3	7.7
-0.94	-122.621	-26.5666	-25.7869	-25.9229	-25.7381	-25.7097	-26.0088	-26.4805		4	5	699	13	191	38		4	9	603	4	684	66		-0.92	-0.0012814		4.2	1.7		4.2	1.8		-0.46	0.05989	-0.47	0.06288		4.4	6.7
-0.92	-119.875	-26.4994	-25.7414	-26.0032	-25.7057	-25.6986	-25.9876	-26.5086		5	10	732	13	307	59		5	14	681	12	628	78		-0.9	-0.00127129		4.25	1.9		4.25	1.9		-0.45	0.05848	-0.46	0.06157		4.5	6.9
-0.9	-117.235	-26.4789	-25.7342	-25.9153	-25.6382	-25.7402	-25.9767	-26.487		6	17	708	21	491	107		6	15	656	16	738	93		-0.88	-0.00126183		4.3	2.1		4.3	2.1		-0.44	0.05715	-0.45	0.06023		4.6	7
-0.88	-114.626	-26.4082	-25.7821	-25.8647	-25.6304	-25.7153	-25.9996	-26.4617		7	35	733	25	641	180		7	14	661	21	916	116		-0.86	-0.00124995		4.35	1.8		4.35	1.8		-0.43	0.05597	-0.44	0.05891		4.7	7
-0.86	-111.852	-26.3035	-25.7736	-25.8711	-25.6315	-25.7106	-25.9582	-26.4692		8	37	823	34	1070	253		8	30	636	27	1221	181		-0.84	-0.00123911		4.4	1.6		4.4	2.2		-0.42	0.05474	-0.43	0.05759		4.8	7.5
-0.84	-109.269	-26.2692	-25.6927	-25.85	-25.6377	-25.7085	-25.9327	-26.4261		9	40	799	41	1516	390		9	31	706	39	1550	256		-0.82	-0.00122888		4.45	1.6		4.45	1.9		-0.41	0.05341	-0.42	0.05626		4.9	6.9
-0.82	-106.79	-26.2314	-25.6422	-25.8534	-25.6141	-25.6859	-25.9642	-26.3972		10	62	802	64	2132	586		10	42	693	69	2079	281		-0.8	-0.00121989		4.5	2.5		4.5	2.2		-0.4	0.05204	-0.41	0.05493		5	8.8
-0.8	-104.236	-26.1794	-25.6237	-25.8831	-25.6296	-25.6431	-25.8992	-26.4434		11	100	839	120	2803	751		11	66	834	74	2766	434		-0.78	-0.00121009		4.55	2.3		4.55	1.7		-0.39	0.05095	-0.4	0.05359		5.1	10.1
-0.78	-101.707	-26.1352	-25.6238	-25.8817	-25.5876	-25.6281	-25.8748	-26.4264		12	117	837	147	3803	1022		12	92	929	110	4085	588		-0.76	-0.00120107		4.6	2.4		4.6	1.8		-0.38	0.04952	-0.39	0.05227		5.2	12.5
-0.76	-99.2884	-26.1225	-25.6666	-25.8099	-25.5283	-25.6048	-25.9235	-26.3911		13	168	906	207	4912	1426		13	103	909	162	4556	792		-0.74	-0.00119136		4.65	1.9		4.65	2.3		-0.37	0.04815	-0.38	0.05093		5.3	15.9
-0.74	-96.9081	-26.0398	-25.6452	-25.8247	-25.5556	-25.6078	-25.9121	-26.3782		14	241	945	216	6414	1858		14	160	821	1902	7756	1710		-0.72	-0.001183		4.7	2.8		4.7	2.7		-0.36	0.04692	-0.37	0.04959		5.4	18.9
-0.72	-94.5871	-25.975	-25.5794	-25.851	-25.5471	-25.6213	-25.8924	-26.3681		15	281	1017	667	8047	2422		15	2272	714	6745	37350	12180		-0.7	-0.00117532		4.75	4.2		4.75	3.4		-0.35	0.04572	-0.36	0.04826		5.5	21.8
-0.7	-92.3088	-25.9312	-25.5964	-25.8087	-25.507	-25.5967	-25.9052	-26.3725		16	809	911	3491	18230	8131		16	8473	557	10500	49780	22620		-0.68	-0.0011671		4.8	5.4		4.8	4.5		-0.34	0.04453	-0.35	0.04691		5.6	24
-0.68	-90.04	-25.8899	-25.5493	-25.7557	-25.5111	-25.526	-25.8742	-26.3223		17	5158	697	7093	42940	24250		17	12710	210	13150	33470	23710		-0.66	-0.00116014		4.85	6.5		4.85	5.4		-0.33	0.04316	-0.34	0.04558		5.7	25.6
-0.66	-87.7509	-25.8337	-25.5095	-25.7519	-25.5289	-25.5058	-25.8211	-26.2956		18	10660	364	8688	52450	32240		18	14650	143	14970	33430	26850		-0.64	-0.00115063		4.9	7.7		4.9	6.7		-0.32	0.04163	-0.33	0.04424		5.8	27.8
-0.64	-85.5033	-25.7963	-25.5341	-25.7508	-25.495	-25.5168	-25.7978	-26.3319		19	13070	159	9742	52400	31840		19	16270	83	16640	36130	29310		-0.62	-0.00114306		4.95	9.5		4.95	8		-0.31	0.04013	-0.32	0.0429		5.9	28.8
-0.62	-83.3993	-25.7304	-25.5191	-25.7367	-25.4504	-25.5142	-25.8261	-26.3023		20	13960	92	10380	54590	33840		20	17320	56	16780	39130	32540		-0.6	-0.00113534		5	10.7		5	8.8		-0.3	0.03869	-0.31	0.04156		6	28.9
-0.6	-81.3531	-25.6909	-25.4883	-25.677	-25.412	-25.4921	-25.8168	-26.2874		21	13990	79	10470	53680	35450		21	17690	50	17090	39730	35170		-0.58	-0.00112868		5.05	12.2		5.05	10.2		-0.29	0.03733	-0.3	0.04022
-0.58	-79.2536	-25.6869	-25.4777	-25.6811	-25.4326	-25.4757	-25.7542	-26.27		22	14670	35	10580	52710	37270		22	18310	23	17450	39860	38440		-0.56	-0.00112081		5.1	13.9		5.1	11.5		-0.28	0.036	-0.29	0.03888
-0.56	-77.2185	-25.6249	-25.4589	-25.712	-25.4404	-25.4457	-25.797	-26.2313		23	14640	26	10910	53340	40400		23	18830	15	16970	40610	42020		-0.54	-0.00111421		5.15	14.9		5.15	12.4		-0.27	0.03471	-0.28	0.03755
-0.54	-75.2888	-25.5537	-25.3615	-25.7367	-25.4174	-25.4032	-25.7386	-26.237		24	15030	15	10940	51920	43010		24	19610	10	17570	40230	43520		-0.52	-0.00110723		5.2	15.9		5.2	13.8		-0.26	0.03345	-0.27	0.03621
-0.52	-73.3611	-25.5607	-25.357	-25.6834	-25.4117	-25.3429	-25.699	-26.2219		25	15900	8	10430	52190	45970		25	20320	8	16580	40540	46570		-0.5	-0.00109836		5.25	17.4		5.25	15.3		-0.25	0.0322	-0.26	0.03487
-0.5	-71.3183	-25.5178	-25.3968	-25.6292	-25.3885	-25.3265	-25.7342	-26.1917		26	16330	11	10840	52030	48430		26	21030	8	16990	39630	48700		-0.48	-0.00109178		5.3	18.7		5.3	15.5		-0.24	0.03081	-0.25	0.03353
-0.48	-69.4712	-25.4333	-25.3595	-25.5983	-25.3311	-25.302	-25.6847	-26.1891		27	16760	7	10650	52130	51260		27	21400	7	16650	39060	50810		-0.46	-0.00108536		5.35	20.2		5.35	16.8		-0.23	0.02946	-0.24	0.03219
-0.46	-67.7524	-25.4085	-25.3186	-25.5922	-25.342	-25.3018	-25.6556	-26.1687		28	17560	15	10700	51570	52260		28	21690	4	16600	39170	52240		-0.44	-0.00107919		5.4	21.8		5.4	18.5		-0.22	0.02817	-0.23	0.03085
-0.44	-65.9588	-25.3483	-25.3409	-25.6048	-25.3326	-25.3158	-25.659	-26.1798		29	18350	1	10460	51840	54290		29	22370	2	16720	38730	52550		-0.42	-0.00107268		5.45	23.6		5.45	19.4		-0.21	0.02674	-0.22	0.02951
-0.42	-64.1489	-25.2896	-25.286	-25.6027	-25.3093	-25.2911	-25.6712	-26.1866		30	18270	2	10570	51470	55620		30	22640	3	16530	39660	54810		-0.4	-0.0010656		5.5	24		5.5	19.8		-0.2	0.02542	-0.21	0.02818
-0.4	-62.5153	-25.2581	-25.2609	-25.5652	-25.2884	-25.2554	-25.6441	-26.1389		31	19030	4	10320	51140	56020		31	23210	1	16550	38480	55410		-0.38	-0.001059		5.55	25.6		5.55	21.8		-0.19	0.02412	-0.2	0.02684
-0.38	-60.8646	-25.2652	-25.2713	-25.5444	-25.2994	-25.2329	-25.5851	-26.1057		32	19270	3	10400	52270	58140		32	23500	1	16610	38860	57600		-0.36	-0.00105395		5.6	26.2		5.6	22.9		-0.18	0.02286	-0.19	0.0255
-0.36	-59.1048	-25.2226	-25.2415	-25.5422	-25.2481	-25.24	-25.5925	-26.0853		33	19220	1	10790	51930	58260		33	23700	2	16630	39040	57460		-0.34	-0.00104756		5.65	28		5.65	24.4		-0.17	0.02164	-0.18	0.02416
-0.34	-57.4354	-25.121	-25.1887	-25.4901	-25.1871	-25.2215	-25.5585	-26.0724		34	19900	3	10100	52050	60220		34	24480	7	16750	39540	58740		-0.32	-0.00103916		5.7	28.3		5.7	25.4		-0.16	0.02042	-0.17	0.02282
-0.32	-55.847	-25.1508	-25.2167	-25.4763	-25.218	-25.1978	-25.5422	-26.0682		35	19820	1	10840	51240	59390		35	24330	2	16190	39570	58500		-0.3	-0.00103195		5.75	30.2		5.75	26.3		-0.15	0.0192	-0.16	0.02148
-0.3	-54.2836	-25.1411	-25.2101	-25.4672	-25.2284	-25.1878	-25.555	-26.0326		36	20350	2	10380	50880	60610		36	24410	1	16140	39870	60070		-0.28	-0.0010268		5.8	32.1		5.8	28.1		-0.14	0.01793	-0.15	0.02014
-0.28	-52.7066	-24.9841	-25.1193	-25.4533	-25.17	-25.1758	-25.5435	-26.0216		37	20040	3	10600	50990	59680		37	24580	2	16000	40200	60640		-0.26	-0.00102016		5.85	34		5.85	30		-0.13	0.01668	-0.14	0.01881
-0.26	-51.1769	-25.011	-25.1049	-25.4587	-25.1493	-25.1642	-25.5193	-26.0118		38	20650	1	10580	50740	60330		38	24840	1	16670	40610	60150		-0.24	-0.00101209		5.9	35.8		5.9	30.4		-0.12	0.0154	-0.13	0.01747
-0.24	-49.6469	-24.9695	-25.133	-25.4447	-25.1976	-25.1441	-25.5072	-25.9777		39	20580	1	10210	50500	59460		39	25060	4	16120	40430	60860		-0.22	-0.00100628		5.95	38.4		5.95	33		-0.11	0.01412	-0.12	0.01613
-0.22	-48.1017	-24.8996	-25.0859	-25.4241	-25.1429	-25.1039	-25.4532	-25.98		40	20360	1	10540	50120	60420		40	24800	1	16460	40020	60480		-0.2	-0.000998829		6	38.3		6	35.2		-0.1	0.01283	-0.11	0.01478
-0.2	-46.4971	-24.8512	-25.0467	-25.3741	-25.1004	-25.0644	-25.4184	-25.9514		41	20900	1	9963	50210	61200		41	24930	1	15980	40730	61480		-0.18	-0.000990475		6.05	40.3		6.05	36.3		-0.09	0.01154	-0.1	0.01344
-0.18	-44.8011	-24.8318	-25.0562	-25.3761	-25.101	-25.0735	-25.4136	-25.9139		42	21120	2	10870	50550	60080		42	24890	1	16130	40630	61700		-0.16	-0.000984127		6.1	40.4		6.1	38.5		-0.08	0.01024	-0.09	0.0121
-0.16	-43.0069	-24.7712	-25.0083	-25.3512	-25.0823	-25.0829	-25.398	-25.9168		43	20980	1	10180	49920	60970		43	24990	1	15730	40660	62290		-0.14	-0.000974344		6.15	45.8		6.15	39.9		-0.07	0.00893	-0.08	0.01076
-0.14	-41.1801	-24.7238	-24.9556	-25.2934	-25.0655	-25.044	-25.4105	-25.8926		44	20640	1	10110	48890	59510		44	24950	1	15580	40140	61290		-0.12	-0.000963682		6.2	47.5		6.2	42.8		-0.06	0.00765	-0.07	0.00942
-0.12	-39.2033	-24.6952	-24.9463	-25.2717	-25.0342	-25.0027	-25.3862	-25.8916		45	21150	1	9966	49040	60520		45	25370	1	16050	40480	62320		-0.1	-0.000953546		6.25	47.6		6.25	45.3		-0.05	0.00638	-0.06	0.00808
-0.1	-36.9445	-24.631	-24.9002	-25.2717	-25.0012	-24.9581	-25.3294	-25.8112		46	20830	1	10040	48300	60310		46	25690	1	16080	40950	62440		-0.08	-0.000939599		6.3	51.5		6.3	48.4		-0.04	0.00511	-0.05	0.00673
-0.08	-34.3058	-24.5807	-24.8685	-25.2756	-24.949	-24.9557	-25.2895	-25.7462		47	20660	1	10110	48690	60330		47	25630	1	16380	40870	62820		-0.06	-0.000923353		6.35	52.1		6.35	49.4		-0.03	0.00384	-0.04	0.00539
-0.06	-31.2221	-24.5157	-24.857	-25.2121	-24.951	-24.934	-25.2633	-25.7848		48	20920	1	9794	48240	59210		48	25680	1	15800	41410	64270		-0.04	-0.000901107		6.4	54.4		6.4	51.9		-0.02	0.00257	-0.03	0.00405
-0.04	-27.574	-24.4395	-24.8193	-25.1768	-24.9232	-24.9104	-25.2554	-25.789		49	20890	1	9839	46150	57530		49	25600	2	16200	40690	62740		-0.02	-0.000870636		6.45	57.4		6.45	56		-0.01	0.00129	-0.02	0.00271
-0.02	-23.1476	-24.3634	-24.7866	-25.1468	-24.8696	-24.8859	-25.2019	-25.7215		50	20980	1	10000	47440	59640		50	25980	2	15770	42550	65420		0	-0.00082904		6.5	60.1		6.5	58.3		0	2.1721e-05	-0.01	0.00136
0	-17.8975	-24.3001	-24.7334	-25.0952	-24.8448	-24.8727	-25.1622	-25.7019		51	20870	1	10080	47450	59400		51	25810	1	16010	41640	64820		0.02	-0.000767844		6.55	59.2					0.01	0.00125	0	2.11964e-05
0.02	-11.5929	-24.1608	-24.6643	-25.1025	-24.8261	-24.8152	-25.1395	-25.66		52	20930	1	9619	47210	59720		52	26040	1	16050	42260	65220		0.04	-0.000677314		6.6	59.7					0.02	0.00252	0.01	0.00133
0.04	-4.12184	-23.9814	-24.5898	-25.0904	-24.8133	-24.7658	-25.107	-25.584		53	20870	1	9854	47110	58850		53	25750	2	15760	41330	63790		0.06	-0.000548461		6.65	60.6					0.03	0.00379	0.02	0.00267
0.06	4.58545	-23.7731	-24.5253	-25.0387	-24.7559	-24.7601	-25.0742	-25.5342		54	20640	1	9839	46080	59340		54	25740	2	16170	41520	64250		0.08	-0.000367996		6.7	67.6					0.04	0.00506	0.03	0.00401
0.08	14.5215	-23.5237	-24.4311	-25.004	-24.7094	-24.7551	-25.0488	-25.5224		55	20680	1	9808	47450	59340		55	26110	2	15560	42010	65510		0.1	-0.000124152		6.75	69.1					0.05	0.00633	0.04	0.00536
0.1	25.6611	-23.1933	-24.2986	-24.9194	-24.682	-24.6897	-24.9981	-25.5168		56	21270	1	10030	47020	59630		56	25800	3	16080	41570	64990		0.12	0.000190571		6.8	68.6					0.06	0.00761	0.05	0.0067
0.12	37.9373	-22.8095	-24.1458	-24.8622	-24.6641	-24.6477	-24.9545	-25.4668		57	21600	1	9731	47260	60650		57	26210	3	15660	42090	66450		0.14	0.000579835		6.85	71.3					0.07	0.00887	0.06	0.00805
0.14	51.2691	-22.3461	-23.9719	-24.8855	-24.6134	-24.6399	-24.9074	-25.411		58	21280	1	10010	47380	59260		58	26180	1	16250	42440	65260		0.16	0.00104267		6.9	71.7					0.08	0.01015	0.07	0.00939
0.16	65.5438	-21.7425	-23.7419	-24.864	-24.5628	-24.5613	-24.8724	-25.3382		59	21460	3	9521	47760	60510		59	26400	2	15860	42930	66270		0.18	0.00157611		6.95	75.2					0.09	0.01144	0.08	0.01073
0.18	80.5678	-21.0524	-23.4874	-24.7629	-24.5036	-24.4878	-24.8104	-25.2561		60	21130	1	9769	47160	60430		60	26150	1	15850	42510	66410		0.2	0.00217358		7	75					0.1	0.01273	0.09	0.01208
0.2	96.2092	-20.3048	-23.2188	-24.7052	-24.4645	-24.4656	-24.7705	-25.186																0.22	0.00282743								0.11	0.01401	0.1	0.01342
0.22	112.443	-19.3973	-22.9484	-24.6636	-24.4255	-24.4312	-24.715	-25.1635																0.24	0.00353195								0.12	0.01528	0.11	0.01476
0.24	128.982	-18.4582	-22.6531	-24.567	-24.3572	-24.3739	-24.6307	-25.1028																0.26	0.0042799								0.13	0.01658	0.12	0.01611
0.26	145.746	-17.481	-22.3081	-24.5042	-24.3019	-24.2836	-24.5611	-25.0006																0.28	0.00506803								0.14	0.01787	0.13	0.01745
0.28	162.751	-16.4492	-21.9711	-24.4113	-24.2008	-24.1864	-24.4834	-24.9147																0.3	0.00588551								0.15	0.01917	0.14	0.01879
0.3	179.782	-15.3382	-21.6364	-24.2916	-24.0836	-24.0896	-24.3792	-24.7725																0.32	0.00672981								0.16	0.02047	0.15	0.02013
0.32	196.566	-14.2244	-21.246	-24.1759	-24.022	-24.0024	-24.2848	-24.6555																0.34	0.00759885								0.17	0.02177	0.16	0.02148
0.34	213.352	-13.0768	-20.8516	-24.0897	-23.8802	-23.8653	-24.1468	-24.5346																0.36	0.00848448								0.18	0.02305	0.17	0.02282
0.36	230.105	-11.8105	-20.4479	-23.9008	-23.7111	-23.7373	-23.9554	-24.3714																0.38	0.00938181								0.19	0.02435	0.18	0.02416
0.38	246.47	-10.4824	-20.014	-23.6548	-23.5191	-23.6022	-23.7711	-24.1428																0.4	0.0102941								0.2	0.02564	0.19	0.0255
0.4	262.799	-9.07801	-19.4918	-23.391	-23.2665	-23.3784	-23.529	-23.8882																0.42	0.0112155								0.21	0.02699	0.2	0.02684
0.42	278.772	-7.45096	-18.8536	-23.0153	-22.9599	-23.0359	-23.2635	-23.5472																0.44	0.012139								0.22	0.02836	0.21	0.02818
0.44	294.451	-5.57275	-18.1236	-22.4572	-22.5126	-22.6512	-22.8528	-23.1375																0.46	0.013071								0.23	0.02962	0.22	0.02953
0.46	310.239	-3.4002	-17.1262	-21.7066	-21.8498	-22.1208	-22.258	-22.6338																0.48	0.0140047								0.24	0.03094	0.23	0.03087
0.48	326	-0.74512	-15.8538	-20.6405	-20.964	-21.3614	-21.4666	-21.8859																0.5	0.0149379								0.25	0.03227	0.24	0.03221
0.5	341.652	2.46883	-14.2387	-19.16	-19.7034	-20.2426	-20.2816	-20.8446																0.52	0.0158773								0.26	0.03358	0.25	0.03356
0.52	357.414	6.39209	-12.0735	-17.1465	-17.92	-18.6441	-18.584	-19.4192																0.54	0.0168124								0.27	0.03484	0.26	0.0349
0.54	373.349	11.2112	-9.17816	-14.3678	-15.4227	-16.3667	-16.216	-17.4276																0.56	0.0177447								0.28	0.03609	0.27	0.03624
0.56	389.073	17.1081	-5.35914	-10.5502	-11.9968	-13.1443	-12.9311	-14.6011																0.58	0.0186821								0.29	0.03737	0.28	0.03758
0.58	405.037	24.1978	-0.48042	-5.57977	-7.43825	-8.73759	-8.46271	-10.7714																0.6	0.0196212								0.3	0.03871	0.29	0.03893
0.6	421.586	32.5633	5.64884	0.7214	-1.52617	-2.92175	-2.56716	-5.73309																0.62	0.0205539								0.31	0.04004	0.3	0.04027
0.62	438.32	42.3914	13.2129	8.49247	5.9325	4.57835	4.96021	0.80631																0.64	0.0214891								0.32	0.04127	0.31	0.04162
0.64	454.875	53.65	22.2547	17.8724	14.9943	13.8788	14.1791	8.88579																0.66	0.0224273								0.33	0.04256	0.32	0.04296
0.66	471.856	66.3407	32.8349	28.8037	25.7394	25.0475	25.17	18.6223																0.68	0.0233598								0.34	0.04379	0.33	0.04431
0.68	489.656	80.4489	44.9576	41.3214	38.1482	38.0607	37.8528	29.9804																0.7	0.0242971								0.35	0.04514	0.34	0.04565
0.7	507.422	95.9456	58.5361	55.3209	52.1361	52.8822	52.1942	42.9236																0.72	0.0252397								0.36	0.04665	0.35	0.04698
0.72	525.225	112.725	73.5033	70.6346	67.5845	69.3276	68.0088	57.3139																0.74	0.0261849								0.37	0.04807	0.36	0.04833
0.74	543.697	130.708	89.7922	87.2259	84.4054	87.3008	85.1995	73.0528																0.76	0.0271266								0.38	0.04953	0.37	0.04967
0.76	562.519	149.746	107.17	104.959	102.414	106.585	103.582	89.9291																0.78	0.028073								0.39	0.05085	0.38	0.05102
0.78	581.514	169.836	125.557	123.577	121.472	127.031	122.976	107.787																0.8	0.0290347								0.4	0.05214	0.39	0.05236
0.8	601.107	190.733	144.895	142.999	141.457	148.407	143.289	126.525																0.82	0.0299864								0.41	0.05342	0.4	0.05371
0.82	621.144	212.405	164.955	163.264	162.226	170.624	164.396	146.026																0.84	0.0309557								0.42	0.05469	0.41	0.05505
0.84	641.539	234.954	185.747	184.108	183.629	193.641	186.108	166.086																0.86	0.0319384								0.43	0.05597	0.42	0.05639
0.86	662.324	258.161	207.241	205.412	205.757	217.241	208.41	186.64																0.88	0.0329116								0.44	0.05727	0.43	0.05773
0.88	683.532	281.883	229.096	227.187	228.293	241.207	231.166	207.539																0.9	0.0338972								0.45	0.05858	0.44	0.05907
0.9	704.969	306.012	251.284	249.228	251.168	265.797	254.238	228.731																0.92	0.0348959								0.46	0.05988	0.45	0.06042
0.92	726.75	330.401	273.957	271.558	274.495	290.38	277.644	250.122																0.94	0.035897								0.47	0.06118	0.46	0.06176
0.94	749.102	355.344	296.707	294.132	297.902	315.231	301.284	271.81																0.96	0.0369051								0.48	0.06246	0.47	0.0631
0.96	772.03	380.688	319.755	316.673	321.525	340.371	325.062	293.361																0.98	0.0379283								0.49	0.06374	0.48	0.06444
0.98	795.006	406.006	342.856	339.269	345.237	365.495	348.916	314.915																1	0.0389517								0.5	0.06501	0.49	0.06578
1	818.33	431.547	366.008	362.16	369.094	390.673	372.983	336.565																											0.5	0.06712

## Sheet: Supplementary Figures 14-26
	Supplementary Figure 14				Supplementary Figure 16a							Supplementary Figure 16b					Supplementary Figure 16c							Supplementary Figure 16d						Supplementary Figure 20			Supplementary Figure 22			Supplementary Figure 26
		Ave PCE (%)	yEr (±)		Before immersion		After 1 h immersion		After 2 h immersion			Before immersion		After 1 h immersion			Before immersion		After 1 h immersion		After 2 h immersion			Before immersion		After 1 h immersion				Before immersion	After 1 h immersion		Voltage (V)	Current Density (mA/cm2)			AgOx/Ag	MoOx/Ag
0℃	0 h	13.38	0.46		Voltage (V)	Current (A)	Voltage (V)	Current (A)	Voltage (V)	Current (A)		Voltage (V)	Current (A)	Voltage (V)	Current (A)		Zre (ohms)	Zim (ohms)	Zre (ohms)	Zim (ohms)	Zre (ohms)	Zim (ohms)		Zre (ohms)	Zim (ohms)	Zre (ohms)	Zim (ohms)		Voltage (V)	Current Density (mA/cm2)			-1	-26.1657		Time (min)	PCE (%)	PCE(%)
	1 h	12.83	0.2		-0.5	0.06539	-0.5	0.06684	-0.5	0.06486		-0.5	0.06142	-0.5	0.0609		76.1439	-144.269	73.8154	-146.63	73.8154	-146.63		78.3484	-89.1226	65.7794	-180.393		-1	-26.121	-25.0804		-0.98	-26.1599		0.00501667	13.1749	12.2065
	2 h	12.18	0.16		-0.49	0.06409	-0.49	0.06551	-0.49	0.06356		-0.49	0.06013	-0.49	0.05968		78.7031	-162.391	76.7309	-164.695	76.7309	-164.695		60.6964	-121.786	68.2907	-198.61		-0.98	-26.0828	-25.0342		-0.96	-26.1525		0.591417	13.1325	0.00250226
		Ave PCE (%)	yEr (±)		-0.48	0.06274	-0.48	0.06419	-0.48	0.06226		-0.48	0.05888	-0.48	0.05846		84.4125	-174.853	82.7967	-176.609	82.7967	-176.609		59.2229	-139.927	72.8801	-216.868		-0.96	-26.0379	-25.0479		-0.94	-26.123		1.59165	13.2337	0.00157795
20℃	0 h	13.21	0.54		-0.47	0.06134	-0.47	0.06287	-0.47	0.06096		-0.47	0.05765	-0.47	0.05723		92.4115	-185.618	88.7657	-192.327	88.7657	-192.327		63.0319	-152.92	79.9133	-232.494		-0.94	-26.0644	-25.0522		-0.92	-26.1118		2.59183	13.3146	0.00197422
	1 h	12.61	0.38		-0.46	0.05989	-0.46	0.06155	-0.46	0.05966		-0.46	0.0564	-0.46	0.05598		98.0779	-201.067	96.6966	-201.368	96.6966	-201.368		66.4901	-168.607	84.2797	-252.978		-0.92	-26.0924	-25.0177		-0.9	-26.123		3.59207	13.302	0.00207324
	2 h	12.15	0.1		-0.45	0.05848	-0.45	0.06021	-0.45	0.05837		-0.45	0.05518	-0.45	0.05469		102.112	-219.134	100.503	-219.357	100.503	-219.357		70.5498	-181.071	87.5751	-277.796		-0.9	-26.0846	-25.0213		-0.88	-26.1506		4.59228	13.2418	0.00218431
		Ave PCE (%)	yEr (±)		-0.44	0.05715	-0.44	0.05888	-0.44	0.05707		-0.44	0.05397	-0.44	0.05341		109.484	-234.062	107.161	-232.995	107.161	-232.995		73.092	-202.067	92.8436	-301.468		-0.88	-26.0227	-25.042		-0.86	-26.1231		5.59247	13.2015	0.0023557
40℃	0 h	13.19	0.45		-0.43	0.05597	-0.43	0.05753	-0.43	0.05577		-0.43	0.05263	-0.43	0.05222		116.528	-255.638	113.713	-253.943	113.713	-253.943		78.8387	-219.825	97.7222	-331.189		-0.86	-26.0361	-24.9865		-0.84	-26.0727		6.59267	13.1817	9.97689
	1 h	12.51	0.56		-0.42	0.05474	-0.42	0.05619	-0.42	0.05448		-0.42	0.05135	-0.42	0.05102		124.962	-279.785	121.466	-277.508	121.466	-277.508		86.2197	-238.605	103.487	-364.544		-0.84	-26.0679	-25.0002		-0.82	-26.0332		7.59287	13.1764	9.84011
	2 h	11.93	0.43		-0.41	0.05341	-0.41	0.05487	-0.41	0.05318		-0.41	0.05009	-0.41	0.0498		133.661	-308.243	129.338	-305.479	129.338	-305.479		92.91	-264.372	109.304	-403.345		-0.82	-26.0238	-24.9687		-0.8	-26.0476		8.59308	13.1752	9.47822
					-0.4	0.05204	-0.4	0.05355	-0.4	0.05189		-0.4	0.04889	-0.4	0.04862		142.456	-342.007	137.381	-339.443	137.381	-339.443		100.507	-294.656	118.663	-441.586		-0.8	-25.9822	-24.9407		-0.78	-26.0765		9.59335	13.198	8.97544
	Supplementary Figure 15				-0.39	0.05095	-0.39	0.05221	-0.39	0.05059		-0.39	0.04766	-0.39	0.04739		159.392	-370.475	151.689	-366.838	151.689	-366.838		111.38	-322.149	124.97	-492.526		-0.78	-25.966	-24.9133		-0.76	-26.0718		10.5935	13.2085	8.56368
	Voltage (V)	Current (A)			-0.38	0.04952	-0.38	0.05089	-0.38	0.04929		-0.38	0.04645	-0.38	0.04617		179.824	-400.741	169.065	-396.496	169.065	-396.496		124.784	-351.902	165.068	-539.484		-0.76	-25.9794	-24.8715		-0.74	-26.058		11.5937	13.2555	7.8707
	-1	-0.00101115			-0.37	0.04815	-0.37	0.04956	-0.37	0.048		-0.37	0.04523	-0.37	0.04498		190.566	-452.315	178.644	-448.918	178.644	-448.918		136.128	-396.057	168.811	-594.825		-0.74	-26.002	-24.8516		-0.72	-26.0332		12.5939	13.376	7.2766
	-0.98	-0.00101162			-0.36	0.04692	-0.36	0.04825	-0.36	0.0467		-0.36	0.04399	-0.36	0.04374		239.943	-498.062	201.525	-489.284	201.525	-489.284		154.744	-434.86	181.87	-659.098		-0.72	-25.9792	-24.884		-0.7	-25.9764		13.5941	13.7696	6.58053
	-0.96	-0.00100921			-0.35	0.04572	-0.35	0.04693	-0.35	0.04541		-0.35	0.04274	-0.35	0.04246		258.259	-547.305	248.051	-538.646	248.051	-538.646		174.242	-478.367	236.355	-756.318		-0.7	-25.9877	-24.8526		-0.68	-25.9809		14.5944	12.5167	5.87907
	-0.94	-0.00100857			-0.34	0.04453	-0.34	0.04562	-0.34	0.04411		-0.34	0.04154	-0.34	0.04125		288.61	-599.024	266.591	-596.051	266.591	-596.051		198.453	-524.336	199.073	-833.655		-0.68	-26.0141	-24.8025		-0.66	-25.9804		15.5946	12.4399	5.23436
	-0.92	-0.00100873			-0.33	0.04316	-0.33	0.04429	-0.33	0.04281		-0.33	0.04032	-0.33	0.04006		349.173	-701.586	323.544	-695.545	323.544	-695.545		228.319	-574.455	213.921	-924.468		-0.66	-25.9388	-24.7837		-0.64	-25.9706		16.5945	12.4127	4.61877
	-0.9	-0.00101002			-0.32	0.04163	-0.32	0.04297	-0.32	0.04152		-0.32	0.03911	-0.32	0.03885		372.676	-739.718	346.904	-744.65	346.904	-744.65		262.606	-628.032	236.152	-1027.14		-0.64	-25.9115	-24.8159		-0.62	-25.9626		17.5951	12.3222	4.0207
	-0.88	-0.00101046			-0.31	0.04013	-0.31	0.04164	-0.31	0.04022		-0.31	0.03789	-0.31	0.03764		412.47	-788.436	374.873	-795.804	374.873	-795.804		306.992	-692.455	262.868	-1142.56		-0.62	-25.9024	-24.7101		-0.6	-25.9602		18.5961	12.2487	3.40066
	-0.86	-0.00101084			-0.3	0.03869	-0.3	0.04029	-0.3	0.03892		-0.3	0.03667	-0.3	0.03642		473.96	-846.011	425.986	-859.926	425.986	-859.926		351.362	-762.963	294.907	-1271.61		-0.6	-25.8825	-24.6643		-0.58	-25.9127		19.5954	12.3048	2.89431
	-0.84	-0.00101215			-0.29	0.03733	-0.29	0.03893	-0.29	0.03762		-0.29	0.03545	-0.29	0.03524		545.151	-911.527	488.373	-937.036	488.373	-937.036		403.998	-835.897	335.233	-1417.44		-0.58	-25.8903	-24.69		-0.56	-25.9341		20.5954	12.1704	2.29249
	-0.82	-0.00101021			-0.28	0.036	-0.28	0.03758	-0.28	0.03633		-0.28	0.03427	-0.28	0.03404		624.63	-976.929	560.536	-1014.9	560.536	-1014.9		467.684	-903.073	383.903	-1574.55		-0.56	-25.8952	-24.693		-0.54	-25.9373		21.5958	12.0966	1.87623
	-0.8	-0.00100896			-0.27	0.03471	-0.27	0.03623	-0.27	0.03503		-0.27	0.03305	-0.27	0.03283		714.534	-1039.61	643.281	-1092.82	643.281	-1092.82		538.154	-977.934	441.833	-1744.55		-0.54	-25.892	-24.6481		-0.52	-25.9059		22.5961	12.1263	1.39199
	-0.78	-0.00100794			-0.26	0.03345	-0.26	0.03489	-0.26	0.03374		-0.26	0.03183	-0.26	0.03164		817.293	-1099.31	740.425	-1173.08	740.425	-1173.08		624.466	-1049.26	513.481	-1938.44		-0.52	-25.8781	-24.6029		-0.5	-25.8804		23.5963	12.0887	0.985872
	-0.76	-0.00100725			-0.25	0.0322	-0.25	0.03354	-0.25	0.03244		-0.25	0.03057	-0.25	0.03042		926.21	-1149.49	846.284	-1245.69	846.284	-1245.69		716.069	-1118.93	597.75	-2140.48		-0.5	-25.8921	-24.6078		-0.48	-25.8388		24.5965	12.0153	0.778825
	-0.74	-0.00101181			-0.24	0.03081	-0.24	0.03221	-0.24	0.03115		-0.24	0.02936	-0.24	0.0292		1050.82	-1193.65	972.02	-1316.91	972.02	-1316.91		823.917	-1193.89	704.151	-2373.15		-0.48	-25.8748	-24.564		-0.46	-25.841		25.5968	10.9866	0.561707
	-0.72	-0.00101607			-0.23	0.02946	-0.23	0.03087	-0.23	0.02985		-0.23	0.02809	-0.23	0.02799		1182.44	-1226.03	1109.53	-1380.36	1109.53	-1380.36		949.656	-1242.75	832.824	-2624.37		-0.46	-25.8441	-24.512		-0.44	-25.8724		26.5971	11.9639
	-0.7	-0.00101522			-0.22	0.02817	-0.22	0.02954	-0.22	0.02856		-0.22	0.02681	-0.22	0.02677		1316.62	-1244.46	1254.84	-1429.24	1254.84	-1429.24		1078.96	-1283.19	982.213	-2886.68		-0.44	-25.8419	-24.5216		-0.42	-25.8598		27.5973	11.9588
	-0.68	-0.00101571			-0.21	0.02674	-0.21	0.0282	-0.21	0.02726		-0.21	0.02561	-0.21	0.02555		1457.64	-1248.35	1413.81	-1465.91	1413.81	-1465.91		1219.6	-1337.56	1170.41	-3179.25		-0.42	-25.8306	-24.4817		-0.4	-25.8598		28.5975	11.9429
	-0.66	-0.00101481			-0.2	0.02542	-0.2	0.02687	-0.2	0.02596		-0.2	0.0244	-0.2	0.02435		1588.79	-1239.43	1568.93	-1485.25	1568.93	-1485.25		1359.19	-1371.18	1306.57	-3661.16		-0.4	-25.8209	-24.4194		-0.38	-25.8273		29.5977	11.9486
	-0.64	-0.00101456			-0.19	0.02412	-0.19	0.02554	-0.19	0.02466		-0.19	0.02318	-0.19	0.02313		1716.3	-1216.19	1726.43	-1488.58	1726.43	-1488.58		1502.73	-1361.02	1577.55	-3897.68		-0.38	-25.8147	-24.4025		-0.36	-25.7805		30.5979	11.929
	-0.62	-0.00101448			-0.18	0.02286	-0.18	0.02421	-0.18	0.02337		-0.18	0.02197	-0.18	0.02193		1853.99	-1177.81	1902.57	-1474.5	1902.57	-1474.5		1657.04	-1333.97	1918.81	-4180.76		-0.36	-25.7998	-24.3706		-0.34	-25.7708		31.5981	11.9205
	-0.6	-0.00101491			-0.17	0.02164	-0.17	0.02287	-0.17	0.02207		-0.17	0.02075	-0.17	0.02071		1965.8	-1134.59	2051.15	-1445.28	2051.15	-1445.28		1799.41	-1332.71	2265.47	-4437.71		-0.34	-25.7708	-24.4016		-0.32	-25.7802		32.5983	11.9661
	-0.58	-0.00101522			-0.16	0.02042	-0.16	0.02153	-0.16	0.02078		-0.16	0.01953	-0.16	0.0195		2080.62	-1074.64	2211.37	-1397.34	2211.37	-1397.34		1940.68	-1278.13	2741.78	-4684.4		-0.32	-25.7424	-24.3843		-0.3	-25.7697		33.5985	11.9865
	-0.56	-0.00101591			-0.15	0.0192	-0.15	0.02019	-0.15	0.01949		-0.15	0.01827	-0.15	0.01828		2163.86	-1021.49	2329.88	-1348.49	2329.88	-1348.49		2045.88	-1229.66	3138.96	-4922.97		-0.3	-25.734	-24.3343		-0.28	-25.7579		34.5987	11.9737
	-0.54	-0.00101961			-0.14	0.01793	-0.14	0.01885	-0.14	0.01819		-0.14	0.01707	-0.14	0.01707		2263.21	-948.413	2475.83	-1272.62	2475.83	-1272.62		2204.76	-1205	3694.78	-5227.11		-0.28	-25.7542	-24.3256		-0.26	-25.7569		35.599	12.0282
	-0.52	-0.00101726			-0.13	0.01668	-0.13	0.0175	-0.13	0.01689		-0.13	0.01585	-0.13	0.01585		2323.36	-869.196	2572.47	-1178.53	2572.47	-1178.53		2287.66	-1103.43	4239.84	-5435.08		-0.26	-25.7614	-24.293		-0.24	-25.7554		36.5992	12.1204
	-0.5	-0.00101618			-0.12	0.0154	-0.12	0.01616	-0.12	0.0156		-0.12	0.01463	-0.12	0.01463		2385.4	-805.481	2666.18	-1104.93	2666.18	-1104.93		2366.76	-1021.3	4758.92	-7317.95		-0.24	-25.7047	-24.2579		-0.22	-25.73		37.5994	11.6468
	-0.48	-0.00101738			-0.11	0.01412	-0.11	0.01482	-0.11	0.0143		-0.11	0.01342	-0.11	0.01341		2442.84	-736.299	2761.18	-1019.34	2761.18	-1019.34		2454.75	-945.89	5557.22	-7526.8		-0.22	-25.6988	-24.1839		-0.2	-25.6863		38.5996	12.2162
	-0.46	-0.00101686			-0.1	0.01283	-0.1	0.01348	-0.1	0.013		-0.1	0.0122	-0.1	0.0122		2488.82	-675.599	2831.9	-943.697	2831.9	-943.697		2535.87	-884.471	6325.2	-7655.33		-0.2	-25.6668	-24.1407		-0.18	-25.6803		39.5998	12.3131
	-0.44	-0.00101506			-0.09	0.01154	-0.09	0.01214	-0.09	0.0117		-0.09	0.01099	-0.09	0.01098		2519.98	-619.628	2882.86	-873.381	2882.86	-873.381		2579.51	-818.204	7058.5	-7687.94		-0.18	-25.6176	-24.1517		-0.16	-25.6635		40.6	12.3928
	-0.42	-0.00101517			-0.08	0.01024	-0.08	0.0108	-0.08	0.01041		-0.08	0.00978	-0.08	0.00977		2560.56	-558.835	2949.43	-789.708	2949.43	-789.708		2640.8	-740.485	7971.39	-7675.44		-0.16	-25.6037	-24.1088		-0.14	-25.6442		41.6002	12.4988
	-0.4	-0.00101516			-0.07	0.00893	-0.07	0.00945	-0.07	0.00911		-0.07	0.00855	-0.07	0.00854		2588.16	-505.346	2993.52	-717.73	2993.52	-717.73		2692.17	-678.279	8806.83	-7550.83		-0.14	-25.5761	-24.0333		-0.12	-25.6374		42.6005	12.5913
	-0.38	-0.00101295			-0.06	0.00765	-0.06	0.0081	-0.06	0.00781		-0.06	0.00734	-0.06	0.00733		2608.58	-462.212	3029.01	-659.333	3029.01	-659.333		2724.4	-620.346	9517.07	-7379.48		-0.12	-25.5814	-23.9964		-0.1	-25.629		43.6006	12.6441
	-0.36	-0.00101214			-0.05	0.00638	-0.05	0.00676	-0.05	0.00651		-0.05	0.00611	-0.05	0.00611		2629.5	-415.7	3062.96	-593.153	3062.96	-593.153		2743.63	-556.641	10311.5	-7108.33		-0.1	-25.603	-23.9847		-0.08	-25.622		44.6008	12.6952
	-0.34	-0.00101247			-0.04	0.00511	-0.04	0.00541	-0.04	0.00521		-0.04	0.00489	-0.04	0.00489		2643.72	-372.884	3087.37	-531.823	3087.37	-531.823		2746.67	-490.159	11026.7	-6783.44		-0.08	-25.5806	-23.8823		-0.06	-25.6223		45.6011	12.642
	-0.32	-0.00101233			-0.03	0.00384	-0.03	0.00406	-0.03	0.00392		-0.03	0.00367	-0.03	0.00367		2649.73	-338.658	3098.02	-485.367	3098.02	-485.367		2783.61	-454.228	11567.6	-6439.89		-0.06	-25.5222	-23.7675		-0.04	-25.616		46.6013	12.6654
	-0.3	-0.00101074			-0.02	0.00257	-0.02	0.00272	-0.02	0.00262		-0.02	0.00245	-0.02	0.00245		2665.59	-302.837	3122.06	-435.045	3122.06	-435.045		2834.47	-416.226	12179.4	-6024.78		-0.04	-25.465	-23.7394		-0.02	-25.5907		47.6015	12.5964
	-0.28	-0.00101004			-0.01	0.00129	-0.01	0.00137	-0.01	0.00132		-0.01	0.00124	-0.01	0.00124		2677.48	-271.579	3138.56	-390.416	3138.56	-390.416		2814.25	-362.672	12707.9	-5600.54		-0.02	-25.4232	-23.6962		0	-25.5951		48.6017	12.6936
	-0.26	-0.00101099			0	2.1721e-05	0	2.23505e-05	0	2.05987e-05		0	1.9492e-05	0	1.94247e-05		2682.72	-246.462	3148.9	-354.052	3148.9	-354.052		2859.28	-337.033	13088	-5224.63		0	-25.4102	-23.6451		0.02	-25.6112		49.6019	12.69
	-0.24	-0.00101412			0.01	0.00125	0.01	0.00133	0.01	0.00128		0.01	0.0012	0.01	0.0012		2686.41	-218.199	3156.31	-312.738	3156.31	-312.738		2837.96	-287.925	13472	-4764.14		0.02	-25.4006	-23.5871		0.04	-25.5517		50.6021	12.6695
	-0.22	-0.00101272			0.02	0.00252	0.02	0.00268	0.02	0.00258		0.02	0.00242	0.02	0.00242		2694.53	-197.972	3165.84	-284.451	3165.84	-284.451		2828.2	-259.688	13768.3	-4391.91		0.04	-25.3761	-23.5146		0.06	-25.5064		51.6023	12.6149
	-0.2	-0.00101157			0.03	0.00379	0.03	0.00403	0.03	0.00387		0.03	0.00363	0.03	0.00364		2695.14	-177.135	3168.73	-255.256	3168.73	-255.256		2820.14	-231.239	14005.1	-4026.63		0.06	-25.3334	-23.3662		0.08	-25.4935		52.6025	12.5959
	-0.18	-0.00101189			0.04	0.00506	0.04	0.00537	0.04	0.00517		0.04	0.00485	0.04	0.00486		2699.41	-159.844	3175.67	-229.918	3175.67	-229.918		2822.04	-205.997	14225.5	-3671.24		0.08	-25.3129	-23.2943		0.1	-25.4508		53.6027	12.5309
	-0.16	-0.00101228			0.05	0.00633	0.05	0.00672	0.05	0.00647		0.05	0.00607	0.05	0.00606		2701.52	-143.003	3178.23	-205.228	3178.23	-205.228		2785.56	-174.08	14414.3	-3323.12		0.1	-25.2354	-23.2768		0.12	-25.4212		54.6029	12.5167
	-0.14	-0.00100923			0.06	0.00761	0.06	0.00808	0.06	0.00777		0.06	0.00729	0.06	0.00728		2704.02	-128.568	3182.04	-183.779	3182.04	-183.779		2802.33	-150.475	14562.2	-3014.38		0.12	-25.143	-23.2031		0.14	-25.3999		55.6031	12.4663
	-0.12	-0.00100871			0.07	0.00887	0.07	0.00943	0.07	0.00907		0.07	0.00851	0.07	0.0085		2704.77	-113.018	3181.69	-162.346	3181.69	-162.346		2828.56	-136.034	14698.5	-2690.38		0.14	-25.1358	-23.0998		0.16	-25.3858		56.6033	12.3703
	-0.1	-0.00100973			0.08	0.01015	0.08	0.01078	0.08	0.01037		0.08	0.00972	0.08	0.00971		2708.09	-101.47	3186.71	-145.692	3186.71	-145.692		2859.53	-124.787	14816.1	-2437.74		0.16	-25.0814	-23.0442		0.18	-25.37		57.6036	12.336
	-0.08	-0.00101162			0.09	0.01144	0.09	0.01213	0.09	0.01166		0.09	0.01095	0.09	0.01094		2708.46	-91.7725	3188.06	-132.002	3188.06	-132.002		2796.5	-100.933	14884.7	-2207.23		0.18	-25.017	-22.9766		0.2	-25.3804		58.6038	12.2528
	-0.06	-0.00100921			0.1	0.01273	0.1	0.01348	0.1	0.01296		0.1	0.01216	0.1	0.01216		2709.77	-82.4375	3189.11	-117.708	3189.11	-117.708		2783.45	-91.133	14945.4	-1985.75		0.2	-24.9936	-22.8042		0.22	-25.3715		59.604	12.1615
	-0.04	-0.00100665			0.11	0.01401	0.11	0.01483	0.11	0.01426		0.11	0.01338	0.11	0.01338		2710.23	-72.9353	3189.73	-104.604	3189.73	-104.604		2769.52	-75.273	15008.7	-1782.08		0.22	-24.8895	-22.6628		0.24	-25.3198		60.6042	12.095
	-0.02	-0.00101113			0.12	0.01528	0.12	0.01618	0.12	0.01555		0.12	0.0146	0.12	0.01459		2713.47	-66.1775	3191.82	-95.3504	3191.82	-95.3504		2738.8	-62.0371	15044.6	-1604.42		0.24	-24.7887	-22.6071		0.26	-25.2481		61.6044	11.9781
	0	-0.00101152			0.13	0.01658	0.13	0.01753	0.13	0.01685		0.13	0.01582	0.13	0.01581		2713.76	-57.4964	3192.04	-82.0752	3192.04	-82.0752		2757.17	-49.5243	15090.7	-1420.23		0.26	-24.7123	-22.4896		0.28	-25.2277		62.6046	11.8961
	0.02	-0.00101103			0.14	0.01787	0.14	0.01888	0.14	0.01814		0.14	0.01703	0.14	0.01703		2715.44	-52.1054	3194.49	-74.4298	3194.49	-74.4298		2739.79	-49.0963	15144.2	-1277.6		0.28	-24.6356	-22.3303		0.3	-25.2207		63.6049	11.7925
	0.04	-0.00101021			0.15	0.01917	0.15	0.02022	0.15	0.01944		0.15	0.01825	0.15	0.01823		2713.93	-46.7013	3195.63	-67.7078	3195.63	-67.7078		2768.68	-32.7951	15137.5	-1145.64		0.3	-24.53	-22.2056		0.32	-25.1696		64.6054	11.7107
	0.06	-0.00101208			0.16	0.02047	0.16	0.02157	0.16	0.02074		0.16	0.01947	0.16	0.01945		2713.36	-42.0383	3192.89	-59.6584	3192.89	-59.6584		2751.91	-38.2557	15169.4	-1037.36		0.32	-24.4025	-22.1107		0.34	-25.1102		65.6059	11.5585
	0.08	-0.00101111			0.17	0.02177	0.17	0.02292	0.17	0.02204		0.17	0.02068	0.17	0.02068		2714.31	-37.1933	3196.01	-54.9283	3196.01	-54.9283		2711.39	-19.0019	15180.3	-928.011		0.34	-24.2254	-21.8785		0.36	-25.0834		66.6055	11.453
	0.1	-0.00101124			0.18	0.02305	0.18	0.02427	0.18	0.02333		0.18	0.02191	0.18	0.02189		2715.07	-33.3917	3194.23	-48.6778	3194.23	-48.6778		2693.6	-12.0779	15197.8	-827.879		0.36	-23.9935	-21.6362		0.38	-25.0661		67.6057	11.3737
	0.12	-0.00101286			0.19	0.02435	0.19	0.02562	0.19	0.02463		0.19	0.02312	0.19	0.02312		2715.18	-29.4307	3196.94	-41.2938	3196.94	-41.2938		2639.67	-4.90365	15210.5	-729.156		0.38	-23.8343	-21.4563		0.4	-25.0098		68.6071	11.4809
	0.14	-0.00101342			0.2	0.02564	0.2	0.02697	0.2	0.02593		0.2	0.02434	0.2	0.02434		2714.34	-25.6112	3196.92	-37.9942	3196.92	-37.9942		2621.77	-5.01429	15224.6	-657.547		0.4	-23.6462	-21.2272		0.42	-24.9869		69.6061	11.3873
	0.16	-0.00101267			0.21	0.02699	0.21	0.02832	0.21	0.02722		0.21	0.02556	0.21	0.02556		2715.54	-23.5787	3194.67	-33.8294	3194.67	-33.8294		2635.65	-1.95718	15223	-591.881		0.42	-23.3679	-20.9306		0.44	-24.9568		70.6063	11.3044
	0.18	-0.00101216			0.22	0.02836	0.22	0.02967	0.22	0.02852		0.22	0.02678	0.22	0.02677		2716.33	-21.3617	3196.37	-31.4762	3196.37	-31.4762		2551.88	5.02276	15235.4	-526.118		0.44	-23.0229	-20.6222		0.46	-24.8296
	0.2	-0.00101201			0.23	0.02962	0.23	0.03102	0.23	0.02981		0.23	0.02801	0.23	0.02785		2717.38	-19.3186	3195.19	-28.0922	3195.19	-28.0922				15239.5	-475.761		0.46	-22.6934	-20.2633		0.48	-24.7092
	0.22	-0.00101316			0.24	0.03094	0.24	0.03236	0.24	0.03111		0.24	0.02924	0.24	0.02898		2716.3	-15.9688	3196.5	-24.6437	3196.5	-24.6437				15259.8	-409.692		0.48	-22.2342	-19.7576		0.5	-24.6463
	0.24	-0.00101363			0.25	0.03227	0.25	0.03371	0.25	0.03241		0.25	0.03046	0.25	0.03019		2716.65	-14.4886	3195.26	-20.5378	3195.26	-20.5378				15246	-370.611		0.5	-21.6161	-19.1565		0.52	-24.5209
	0.26	-0.00101243			0.26	0.03358	0.26	0.03506	0.26	0.03371		0.26	0.03169	0.26	0.03143		2717.63	-13.6183	3196.02	-18.4463	3196.02	-18.4463				15251	-333.023		0.52	-20.9352	-18.4229		0.54	-24.3394
	0.28	-0.00101133			0.27	0.03484	0.27	0.03642	0.27	0.035		0.27	0.03291	0.27	0.03262		2718.4	-10.7155	3195	-16.6007	3195	-16.6007				15255.9	-299.489		0.54	-20.1138	-17.4637		0.56	-24.1244
	0.3	-0.00101441			0.28	0.03609	0.28	0.03778	0.28	0.0363		0.28	0.03415	0.28	0.03385		2718.69	-11.6156	3197.04	-15.5352	3197.04	-15.5352				15262.7	-269.292		0.56	-19.0201	-16.1986		0.58	-23.8046
	0.32	-0.0010137			0.29	0.03737	0.29	0.03913	0.29	0.03761		0.29	0.03538	0.29	0.03502		2719.26	-8.54199	3197.78	-11.0493	3197.78	-11.0493				15247.8	-250.873		0.58	-17.6491	-14.5245		0.6	-23.441
	0.34	-0.00101008			0.3	0.03871	0.3	0.04048	0.3	0.0389		0.3	0.03661	0.3	0.03626		2718.83	-11.797	3194.61	-14.5781	3194.61	-14.5781				15323.4	-248.985		0.6	-15.9108	-12.2767		0.62	-22.9395
	0.36	-0.00100851			0.31	0.04004	0.31	0.04183	0.31	0.0402		0.31	0.03784	0.31	0.03748		2718.71	-7.31845	3197.31	-11.2219	3197.31	-11.2219				15271.8	-183.374		0.62	-13.7139	-9.3308		0.64	-22.3052
	0.38	-0.00100862			0.32	0.04127	0.32	0.04318	0.32	0.0415		0.32	0.03906	0.32	0.0387		2719.59	-5.69066	3196.66	-8.70167	3196.66	-8.70167				15271.5	-167.173		0.64	-11.0139	-5.5418		0.66	-21.4507
	0.4	-0.00100845			0.33	0.04256	0.33	0.04453	0.33	0.0428		0.33	0.04024	0.33	0.03994		2719.93	-6.79722	3195.31	-8.74175	3195.31	-8.74175				15270.1	-136.701		0.66	-7.73717	-0.77113		0.68	-20.3384
	0.42	-0.00100719			0.34	0.04379	0.34	0.04588	0.34	0.04409		0.34	0.04148	0.34	0.04114		2719.74	-4.39551	3199.27	-6.97917	3199.27	-6.97917				15297	-144.411		0.68	-3.88297	5.10161		0.7	-18.9306
	0.44	-0.00100532			0.35	0.04514	0.35	0.04723	0.35	0.04539		0.35	0.04271	0.35	0.0423		2721.22	-4.72556	3197.16	-7.08181	3197.16	-7.08181				15278.8	-124.325		0.7	0.59238	12.1439		0.72	-17.1538
	0.46	-0.00100554			0.36	0.04665	0.36	0.04858	0.36	0.04669		0.36	0.04394	0.36	0.04356		2720.82	-2.34916	3195.25	-4.45498	3195.25	-4.45498				15274.2	-102.283		0.72	5.73318	20.3305		0.74	-14.9308
	0.48	-0.00100226			0.37	0.04807	0.37	0.04993	0.37	0.04799		0.37	0.04516	0.37	0.04475		2720.94	-3.54143	3198.56	-5.75976	3198.56	-5.75976				15281.3	-104.708		0.74	11.4668	29.6517		0.76	-12.2103
	0.5	-0.000998656			0.38	0.04953	0.38	0.05128	0.38	0.04929		0.38	0.04639	0.38	0.04596		2723.48	-1.84381	3196.66	-4.91568	3196.66	-4.91568				15265	-83.553		0.76	17.7851	40.0072		0.78	-8.83756
	0.52	-0.000997038			0.39	0.05085	0.39	0.05264	0.39	0.05059		0.39	0.04761	0.39	0.04712		2722.51	-2.09928	3198.48	-4.27526	3198.48	-4.27526				15278.1	-69.8767		0.78	24.659	51.3408		0.8	-4.77455
	0.54	-0.000992069			0.4	0.05214	0.4	0.05399	0.4	0.05189		0.4	0.04883	0.4	0.04834		2721.72	-2.90725	3198.94	-3.75357	3198.94	-3.75357				15280.1	-72.2261		0.8	32.1676	63.5058		0.82	0.153
	0.56	-0.000984598			0.41	0.05342	0.41	0.05534	0.41	0.05318		0.41	0.05004	0.41	0.04957		2722.38	-2.0432	3196.74	-3.57042	3196.74	-3.57042				15272.4	-68.2519		0.82	40.0538	76.3906		0.84	5.70974
	0.58	-0.000974639			0.42	0.05469	0.42	0.05669	0.42	0.05448		0.42	0.05127	0.42	0.05076		2721.83	-0.51159	3201.03	-3.25489	3201.03	-3.25489				15275.9	-55.3779		0.84	48.4379	89.99		0.86	11.897
	0.6	-0.000965837			0.43	0.05597	0.43	0.05804	0.43	0.05577		0.43	0.0525	0.43	0.052		2724.31	-1.95992	3199.77	-3.84056	3199.77	-3.84056				15272	-38.0733		0.86	57.2407	104.159		0.88	18.7479
	0.62	-0.000951384			0.44	0.05727	0.44	0.0594	0.44	0.05707		0.44	0.05372	0.44	0.05323		2723.41	-0.72161	3199.18	-1.73554	3199.18	-1.73554				15274.3	-31.2833		0.88	66.367	118.722		0.9	26.2017
	0.64	-0.000931582			0.45	0.05858	0.45	0.06075	0.45	0.05836		0.45	0.05495	0.45	0.0545		2723.66	-0.59301	3199.34	-1.37341	3199.34	-1.37341				15270.3	-29.1209		0.9	75.7629	133.683		0.92	34.1018
	0.66	-0.000906741			0.46	0.05988	0.46	0.06211	0.46	0.05966		0.46	0.05613	0.46	0.05569		2724.1	-0.47496	3199.94	-1.38431	3199.94	-1.38431				15278.1	-26.6948		0.92	85.4607	149.004		0.94	42.5588
	0.68	-0.000873776			0.47	0.06118	0.47	0.06346	0.47	0.06095		0.47	0.05736	0.47	0.05692		2724.84	-0.35422	3200.47	-1.16545	3200.47	-1.16545				15278.8	-24.4591		0.94	95.2808	164.522		0.96	51.5158
	0.7	-0.000826973			0.48	0.06246	0.48	0.06481	0.48	0.06225		0.48	0.05857	0.48	0.05812		2725.27	-0.24287	3201.04	-0.98064	3201.04	-0.98064				15280.9	-20.6018		0.96	105.176	180.232		0.98	60.8728
	0.72	-0.000761859			0.49	0.06374	0.49	0.06616	0.49	0.06354		0.49	0.0598	0.49	0.05934		2726.14	-0.14002	3201.05	-0.78519	3201.05	-0.78519				15282.1	-17.843		0.98	115.256	196.167		1	70.6261
	0.74	-0.000671382			0.5	0.06501	0.5	0.0675	0.5	0.06484		0.5	0.06103	0.5	0.06053		2726.79	-0.0614	3201.5	-0.65233	3201.5	-0.65233				15282.3	-15.7226		1	125.355	212.202
	0.76	-0.000546435															2727.63	-0.03221	3202.44	-0.64606	3202.44	-0.64606				15285.2	-12.4556
	0.78	-0.000378362															2728.27	0.01819	3203	-0.447	3203	-0.447				15284.7	-11.0554
	0.8	-0.000161462															2729.16	0.17001	3203.6	-0.3121	3203.6	-0.3121				15287.7	-9.07973
	0.82	0.000104303															2730.29	0.16857	3204.57	-0.25307	3204.57	-0.25307				15290	-8.15055
	0.84	0.000418336															2731.57	0.1846	3205.43	-0.2475	3205.43	-0.2475				15292.5	-6.61906
	0.86	0.000776525															2732.92	0.25089	3206.64	-0.10986	3206.64	-0.10986				15292.7	-5.85767
	0.88	0.00118622															2734.1	0.29833	3207.43	-0.05836	3207.43	-0.05836				15294.9	-4.74461
	0.9	0.00162581															2735.54	0.27935	3208.46	-0.03827	3208.46	-0.03827				15297.8	-3.46337
	0.92	0.00209407															2736.69	0.33028	3209.93	0.04118	3209.93	0.04118				15300.7	-2.6297
	0.94	0.00258604															2738.2	0.32973	3211.45	0.00946	3211.45	0.00946				15304.9	-2.03102
	0.96	0.00310736															2740	0.3599	3212.74	0.08797	3212.74	0.08797				15308.5	-1.4325
	0.98	0.00365145															2741.9	0.45936	3214.32	0.17472	3214.32	0.17472				15311.9	-1.09034
	1	0.00420267															2744.36	0.4277	3215.86	0.20192	3215.86	0.20192				15316.1	-0.57851

## Sheet: Supplementary Figures 27-31
Supplementary Figure 27a				Supplementary Figure 27b				Supplementary Figure 27c				Supplementary Figure 27d			Supplementary Figure 27e			Supplementary Figure 27f				Supplementary Figure 29
Voltage (V)	Current Density (mA/cm2)	Current Density (mA/cm2)		Voltage (V)	Current Density (mA/cm2)	Current Density (mA/cm2)		Voltage (V)	Current Density (mA/cm2)	Current Density (mA/cm2)		Voltage (V)	Current Density (mA/cm2)		Voltage (V)	Current Density (mA/cm2)		Voltage (V)	Current Density (mA/cm2)				Ave PCE (%)	yEr (±)
	0 h	24 h			0 h	24 h			0 h	24 h		-1	-24.4033		-1	-25.5967		-1	-12.414		PM6:Y6	0 h	13.77	0.4
-1	-63.7224	-25.8685		-1	-60.3855	-26.2446		-1	-13.0511	-12.7166		-0.98	-24.3457		-0.98	-25.5666		-0.95	-12.4187			2 h	6.13	0.81
-0.98	-62.9869	-25.8697		-0.98	-59.8132	-26.2083		-0.98	-13.0403	-12.7035		-0.96	-24.3148		-0.96	-25.5212		-0.9	-12.3849			4h	3.2	0.64
-0.96	-62.292	-25.8814		-0.96	-59.1613	-26.2095		-0.96	-13.0231	-12.7243		-0.94	-24.3505		-0.94	-25.5431		-0.85	-12.3489		PBDTTT-OFT:IEICO-4F	0 h	11.03	0.25
-0.94	-61.5748	-25.9453		-0.94	-58.4781	-26.1935		-0.94	-13.0187	-12.7124		-0.92	-24.3405		-0.92	-25.5293		-0.8	-12.3386			2 h	5.84	0.82
-0.92	-60.8798	-25.9802		-0.92	-57.8344	-26.1614		-0.92	-13.0079	-12.6798		-0.9	-24.2775		-0.9	-25.4819		-0.75	-12.3115			4h	2.21	0.6
-0.9	-60.2248	-25.9266		-0.9	-57.1777	-26.1927		-0.9	-12.9782	-12.692		-0.88	-24.298		-0.88	-25.5055		-0.7	-12.2642		PM6:BTP-eC9	0 h	13.38	0.53
-0.88	-59.549	-26.0529		-0.88	-56.4363	-26.1931		-0.88	-12.9686	-12.7283		-0.86	-24.28		-0.86	-25.5307		-0.65	-12.239			2 h	6.14	0.82
-0.86	-58.7989	-26.0892		-0.86	-55.7048	-26.1166		-0.86	-12.9635	-12.6928		-0.84	-24.2771		-0.84	-25.514		-0.6	-12.1932			4h	3.93	1.92
-0.84	-58.0174	-26.0785		-0.84	-55.0288	-26.1186		-0.84	-12.9415	-12.6649		-0.82	-24.2995		-0.82	-25.4749		-0.55	-12.1519		PM6:ITCC	0 h	6.11	0.17
-0.82	-57.3329	-26.1318		-0.82	-54.2878	-26.1657		-0.82	-12.9005	-12.6726		-0.8	-24.3216		-0.8	-25.4684		-0.5	-12.1336			2 h	4.49	0.17
-0.8	-56.7293	-26.1666		-0.8	-53.5301	-26.1217		-0.8	-12.89	-12.6524		-0.78	-24.3467		-0.78	-25.4247		-0.45	-12.1194			4h	2.33	0.33
-0.78	-55.9888	-26.1575		-0.78	-52.8197	-26.0806		-0.78	-12.8646	-12.6247		-0.76	-24.3574		-0.76	-25.4414		-0.4	-12.0729
-0.76	-55.1969	-26.0924		-0.76	-52.0528	-26.1362		-0.76	-12.809	-12.6302		-0.74	-24.356		-0.74	-25.4642		-0.35	-12.0162		Supplementary Figure 31
-0.74	-54.4872	-26.0905		-0.74	-51.2379	-26.1482		-0.74	-12.7913	-12.6546		-0.72	-24.3082		-0.72	-25.4614		-0.3	-11.9563		Time (min)	Jsc	FF	Voc	PCE(%)
-0.72	-53.8247	-26.1058		-0.72	-50.4486	-26.1068		-0.72	-12.8087	-12.6288		-0.7	-24.2613		-0.7	-25.4148		-0.25	-11.9007		0	24.0909	0.59167	0.80154	11.3516
-0.7	-53.1053	-26.0861		-0.7	-49.6896	-26.0724		-0.7	-12.7932	-12.5913		-0.68	-24.1343		-0.68	-25.421		-0.2	-11.8611		10	24.1161	0.59912	0.79833	11.4573
-0.68	-52.3574	-26.0376		-0.68	-48.856	-26.0996		-0.68	-12.731	-12.6043		-0.66	-24.1211		-0.66	-25.4483		-0.15	-11.8231		20	24.1086	0.60157	0.7955	11.4569
-0.66	-51.6923	-26.0311		-0.66	-48.0087	-26.0494		-0.66	-12.7289	-12.5954		-0.64	-24.0676		-0.64	-25.4125		-0.1	-11.7557		30	24.0473	0.60343	0.79298	11.4207
-0.64	-51.072	-26.0528		-0.64	-47.1974	-26.0171		-0.64	-12.703	-12.5671		-0.62	-24.0599		-0.62	-25.4189		-0.05	-11.6949		40	24.0453	0.60431	0.79191	11.4224
-0.62	-50.3884	-26.0461		-0.62	-46.3957	-26.0443		-0.62	-12.6465	-12.5676		-0.6	-24.0528		-0.6	-25.4155		0	-11.6251		50	24.0257	0.605	0.79119	11.4198
-0.6	-49.6738	-26.0263		-0.6	-45.4928	-26.0702		-0.6	-12.6197	-12.5696		-0.58	-23.9865		-0.58	-25.4144		0.05	-11.5333		60	24.0279	0.60485	0.79033	11.4057
-0.58	-48.9886	-26.0356		-0.58	-44.6795	-25.9979		-0.58	-12.6121	-12.5522		-0.56	-23.8816		-0.56	-25.3819		0.1	-11.446		70	24.0253	0.60472	0.78954	11.3858
-0.56	-48.3135	-26.0349		-0.56	-43.8443	-25.9884		-0.56	-12.5762	-12.5256		-0.54	-23.7994		-0.54	-25.3681		0.15	-11.3523		80	23.9968	0.60579	0.7903	11.4123
-0.54	-47.6024	-25.9868		-0.54	-42.8832	-26.0013		-0.54	-12.5312	-12.5257		-0.52	-23.6942		-0.52	-25.3829		0.2	-11.2651		90	23.9788	0.60647	0.78938	11.3886
-0.52	-46.9237	-25.9978		-0.52	-41.9728	-25.9607		-0.52	-12.4957	-12.5105		-0.5	-23.6744		-0.5	-25.3754		0.25	-11.1468		100	23.9711	0.60645	0.78892	11.3879
-0.5	-46.2523	-26.0328		-0.5	-41.0492	-25.917		-0.5	-12.4611	-12.4663		-0.48	-23.6682		-0.48	-25.3362		0.3	-11.0236		110	23.9655	0.6068	0.78825	11.3766
-0.48	-45.6279	-25.9838		-0.48	-40.0407	-25.9454		-0.48	-12.4037	-12.4747		-0.46	-23.6202		-0.46	-25.3555		0.35	-10.8919		120	23.974	0.60667	0.78841	11.3843
-0.46	-44.9889	-26.0114		-0.46	-39.0327	-25.9836		-0.46	-12.3504	-12.5041		-0.44	-23.5739		-0.44	-25.3798		0.4	-10.6927		130	23.961	0.6067	0.78773	11.3642
-0.44	-44.2927	-26.0312		-0.44	-38.0149	-25.9449		-0.44	-12.351	-12.4569		-0.42	-23.5529		-0.42	-25.2972		0.45	-10.4906		140	23.966	0.60656	0.78707	11.3627
-0.42	-43.5621	-25.9601		-0.42	-36.9395	-25.9176		-0.42	-12.3019	-12.4261		-0.4	-23.5391		-0.4	-25.2953		0.5	-10.3028		150	23.9525	0.60624	0.78688	11.3529
-0.4	-42.858	-25.953		-0.4	-35.8573	-25.9213		-0.4	-12.2237	-12.4333		-0.38	-23.5055		-0.38	-25.3256		0.55	-10.0627		160	23.938	0.60728	0.78646	11.3459
-0.38	-42.2262	-25.9679		-0.38	-34.7348	-25.9165		-0.38	-12.1795	-12.4185		-0.36	-23.5209		-0.36	-25.2904		0.6	-9.7666		170	23.9269	0.6072	0.78585	11.3362
-0.36	-41.5376	-25.9795		-0.36	-33.5318	-25.8774		-0.36	-12.1608	-12.3787		-0.34	-23.5196		-0.34	-25.2506		0.65	-9.4395		180	23.9198	0.60762	0.78548	11.3256
-0.34	-40.8365	-25.9422		-0.34	-32.3127	-25.8686		-0.34	-12.0997	-12.383		-0.32	-23.4715		-0.32	-25.2687		0.7	-9.07707		190	23.9139	0.6073	0.78509	11.3204
-0.32	-40.1464	-25.9115		-0.32	-31.1041	-25.8804		-0.32	-12.0236	-12.3913		-0.3	-23.4736		-0.3	-25.2793		0.75	-8.60091		200	23.8966	0.60827	0.78487	11.314
-0.3	-39.3815	-25.9031		-0.3	-29.8256	-25.8557		-0.3	-11.9833	-12.3596		-0.28	-23.4541		-0.28	-25.2384		0.8	-8.03288		210	23.8961	0.60749	0.7843	11.2988
-0.28	-38.6156	-25.9049		-0.28	-28.4927	-25.8256		-0.28	-11.9354	-12.3218		-0.26	-23.4101		-0.26	-25.2248		0.85	-7.35478		220	23.9048	0.60716	0.78344	11.2835
-0.26	-37.8788	-25.9002		-0.26	-27.1596	-25.8417		-0.26	-11.8449	-12.325		-0.24	-23.3954		-0.24	-25.2366		0.9	-6.5233		230	23.905	0.60705	0.78353	11.2862
-0.24	-37.1324	-25.8371		-0.24	-25.8239	-25.8159		-0.24	-11.754	-12.3119		-0.22	-23.3754		-0.22	-25.2215		0.95	-5.45022		240	23.898	0.60762	0.78323	11.2956
-0.22	-36.2988	-25.8312		-0.22	-24.5629	-25.761		-0.22	-11.6951	-12.2849		-0.2	-23.3667		-0.2	-25.1743		1	-3.9268		250	23.887	0.60734	0.78248	11.2639
-0.2	-35.3822	-25.8768		-0.2	-23.1673	-25.8075		-0.2	-11.6075	-12.2592		-0.18	-23.3677		-0.18	-25.1863		1.05	-1.60137		260	23.8876	0.60671	0.78212	11.2449
-0.18	-34.4018	-25.8498		-0.18	-21.7511	-25.8428		-0.18	-11.4955	-12.2751		-0.16	-23.4423		-0.16	-25.1943		1.1	1.87418		270	23.8663	0.60829	0.78187	11.26
-0.16	-33.4069	-25.7786		-0.16	-20.292	-25.7761		-0.16	-11.4183	-12.2554		-0.14	-23.4321		-0.14	-25.1549		1.15	6.70983		280	23.8783	0.60759	0.78161	11.2525
-0.14	-32.3341	-25.7505		-0.14	-18.8445	-25.7154		-0.14	-11.3183	-12.1974		-0.12	-23.4164		-0.12	-25.1666		1.2	12.9337		290	23.871	0.60713	0.78085	11.223
-0.12	-31.1229	-25.6774		-0.12	-17.4149	-25.751		-0.12	-11.1702	-12.187		-0.1	-23.4503		-0.1	-25.1677		1.25	20.5601		300	23.8571	0.60785	0.78071	11.2293
-0.1	-29.7673	-25.6175		-0.1	-15.9639	-25.737		-0.1	-11.0596	-12.206		-0.08	-23.4449		-0.08	-25.1004		1.3	29.6673		310	23.8709	0.60726	0.77998	11.221
-0.08	-28.2835	-25.6232		-0.08	-14.4905	-25.6969		-0.08	-10.9419	-12.1499		-0.06	-23.455		-0.06	-25.0731		1.35	40.121		320	23.8858	0.60681	0.77973	11.228
-0.06	-26.6595	-25.6124		-0.06	-13.0313	-25.7113		-0.06	-10.7633	-12.1222		-0.04	-23.6338		-0.04	-25.1126		1.4	51.9949		330	23.867	0.60732	0.77902	11.2022
-0.04	-24.7782	-25.583		-0.04	-11.571	-25.7116		-0.04	-10.6015	-12.1357		-0.02	-23.6551		-0.02	-25.0796		1.45	65.3046		340	23.8722	0.60729	0.77882	11.2007
-0.02	-22.7797	-25.551		-0.02	-10.0559	-25.6588		-0.02	-10.4634	-12.1147		0	-23.6119		0	-25.0618		1.5	80.0144		350	23.8461	0.60739	0.77822	11.1927
0	-20.569	-25.5452		0	-8.52978	-25.6477		0	-10.2721	-12.0404		0.02	-23.6336		0.02	-25.0111		1.55	96.121		360	23.8601	0.60715	0.77774	11.1925
0.02	-18.1132	-25.5099		0.02	-6.97249	-25.6323		0.02	-10.0471	-12.0251		0.04	-23.6703		0.04	-25.0243		1.6	113.577		370	23.8471	0.60773	0.77719	11.1783
0.04	-15.4532	-25.484		0.04	-5.3378	-25.5979		0.04	-9.85276	-12.0219		0.06	-23.6388		0.06	-25.0102		1.65	132.425		380	23.8297	0.60169	0.7762	11.0512
0.06	-12.6191	-25.4801		0.06	-3.60776	-25.5404		0.06	-9.62899	-11.9688		0.08	-23.6842		0.08	-24.9953		1.7	152.648		390	23.8254	0.60583	0.77595	11.0995
0.08	-9.63941	-25.4227		0.08	-1.78873	-25.5466		0.08	-9.3599	-11.9312		0.1	-23.7406		0.1	-24.9953		1.75	174.264		400	23.8131	0.60643	0.77597	11.1246
0.1	-6.52836	-25.3799		0.1	0.18492	-25.5831		0.1	-9.06757	-11.9184		0.12	-23.7013		0.12	-24.918		1.8	197.264		410	23.8305	0.60728	0.77554	11.1403
0.12	-3.31644	-25.3428		0.12	2.34745	-25.4958		0.12	-8.76828	-11.8869		0.14	-23.6555		0.14	-24.8911		1.85	221.654		420	23.8316	0.60804	0.77553	11.1531
0.14	-0.02937	-25.3498		0.14	4.69787	-25.4511		0.14	-8.43561	-11.831		0.16	-23.6629		0.16	-24.8865		1.9	247.451		430	23.8186	0.60807	0.77454	11.139
0.16	3.25231	-25.3256		0.16	7.08176	-25.4357		0.16	-8.05749	-11.8129		0.18	-23.6942		0.18	-24.8409		1.95	276.071		440	23.8341	0.60788	0.7742	11.0492
0.18	6.53954	-25.2586		0.18	9.62104	-25.4106		0.18	-7.64959	-11.7829		0.2	-23.842		0.2	-24.798		2	304.74		450	23.8064	0.60819	0.77353	11.1165
0.2	9.78528	-25.2168		0.2	12.3124	-25.3506		0.2	-7.2086	-11.7162		0.22	-23.9617		0.22	-24.8201					460	23.8022	0.60809	0.77303	11.1071
0.22	12.9911	-25.1971		0.22	15.1483	-25.303		0.22	-6.71281	-11.6837		0.24	-23.9957		0.24	-24.823					470	23.833	0.60744	0.77283	11.1083
0.24	16.1662	-25.1776		0.24	18.1343	-25.2962		0.24	-6.16754	-11.6766		0.26	-23.9967		0.26	-24.7529					480	23.8035	0.60832	0.77261	11.1015
0.26	19.3315	-25.1239		0.26	21.276	-25.2329		0.26	-5.58726	-11.6168		0.28	-23.9515		0.28	-24.7174					490	23.794	0.60827	0.77179	11.0813
0.28	22.5343	-25.0324		0.28	24.5778	-25.1821		0.28	-4.95851	-11.538		0.3	-23.9006		0.3	-24.7182					500	23.8068	0.60825	0.77128	11.0646
0.3	25.8102	-25.0009		0.3	28.3653	-25.1577		0.3	-4.27879	-11.5064		0.32	-23.8664		0.32	-24.6594					510	23.7958	0.60777	0.77077	11.0616
0.32	29.2267	-24.9032		0.32	31.9967	-25.0744		0.32	-3.56338	-11.4568		0.34	-23.8337		0.34	-24.5802					520	23.7999	0.60761	0.77014	11.0588
0.34	32.8087	-24.8196		0.34	35.776	-25.0293		0.34	-2.82376	-11.3893		0.36	-23.7695		0.36	-24.581					530	23.7972	0.6077	0.76967	11.0371
0.36	36.6041	-24.7516		0.36	39.6827	-25.0035		0.36	-2.05778	-11.3318		0.38	-23.616		0.38	-24.5457					540	23.7933	0.60832	0.7695	11.0381
0.38	40.6755	-24.6224		0.38	43.7342	-24.894		0.38	-1.2766	-11.2703		0.4	-23.5366		0.4	-24.4318					550	23.7826	0.60773	0.76849	11.0267
0.4	45.0492	-24.4501		0.4	47.9359	-24.8095		0.4	-0.48451	-11.1974		0.42	-23.4751		0.42	-24.4275					560	23.7776	0.60759	0.76806	11.0064
0.42	49.7471	-24.2789		0.42	52.2586	-24.7205		0.42	0.30557	-11.1197		0.44	-23.3029		0.44	-24.3782					570	23.7837	0.60762	0.76772	11.0061
0.44	54.8144	-24.0553		0.44	56.7122	-24.5812		0.44	1.08616	-11.0475		0.46	-23.1468		0.46	-24.2299					580	23.7751	0.60819	0.76734	11.0058
0.46	60.2796	-23.8022		0.46	61.303	-24.4571		0.46	1.85533	-10.9638		0.48	-23.087		0.48	-24.1476					590	23.7605	0.60803	0.76729	11.0096
0.48	66.1749	-23.4656		0.48	66.0271	-24.3527		0.48	2.6076	-10.8468		0.5	-22.9312		0.5	-24.1622					600	23.7506	0.60741	0.76564	10.9459
0.5	72.496	-23.0285		0.5	70.8687	-24.1299		0.5	3.34898	-10.7655		0.52	-22.5872		0.52	-24.0595					610	23.7458	0.60714	0.76452	10.9283
0.52	79.2575	-22.3888		0.52	75.8332	-23.8362		0.52	4.07314	-10.6868		0.54	-22.1662		0.54	-23.8725					620	23.7553	0.60702	0.76408	10.9272
0.54	86.4114	-21.5182		0.54	80.9207	-23.6126		0.54	4.78721	-10.5629		0.56	-21.5996		0.56	-23.7548					630	23.7475	0.60711	0.76341	10.9116
0.56	93.9856	-20.2639		0.56	86.136	-23.3118		0.56	5.49503	-10.432		0.58	-20.666		0.58	-23.6056					640	23.7239	0.60718	0.76296	10.894
0.58	101.955	-18.4791		0.58	91.4338	-22.8509		0.58	6.18901	-10.321		0.6	-19.0462		0.6	-23.3624					650	23.7334	0.60649	0.76244	10.8789
0.6	110.325	-16.0414		0.6	96.8377	-22.3026		0.6	6.89097	-10.1714		0.62	-16.4301		0.62	-23.1068					660	23.7379	0.60668	0.76172	10.8788
0.62	119.068	-12.7627		0.62	102.38	-21.612		0.62	7.60863	-10.0145		0.64	-12.5893		0.64	-22.776					670	23.7159	0.60685	0.76132	10.8287
0.64	128.124	-8.51111		0.64	107.971	-20.5924		0.64	8.31922	-9.87529		0.66	-7.20931		0.66	-22.2623					680	23.7124	0.60686	0.76063	10.8495
0.66	137.435	-3.24254		0.66	113.61	-19.2129		0.66	9.02821	-9.71337		0.68	-0.21993		0.68	-21.5645					690	23.714	0.60654	0.7603	10.8502
0.68	146.87	3.01646		0.68	119.394	-17.3899		0.68	9.76732	-9.50992		0.7	8.4808		0.7	-20.6134					700	23.7065	0.60649	0.75933	10.8246
0.7	156.483	10.2529		0.7	125.264	-14.9314		0.7	10.5243	-9.32266		0.72	18.5961		0.72	-19.2217					710	23.6909	0.60587	0.75884	10.8145
0.72	166.354	18.3932		0.72	131.134	-11.812		0.72	11.2732	-9.12151		0.74	29.9283		0.74	-17.2097					720	23.6901	0.60621	0.75818	10.7861
0.74	176.265	27.7347		0.74	137.092	-7.86417		0.74	12.04	-8.86077		0.76	42.4173		0.76	-14.5694					730	23.6801	0.60562	0.75733	10.7779
0.76	186.014	37.2591		0.76	143.126	-3.09922		0.76	12.8514	-8.60207		0.78	55.7593		0.78	-11.0447					740	23.6747	0.60632	0.75694	10.7787
0.78	195.807	47.5354		0.78	149.209	2.53749		0.78	13.6656	-8.35301		0.8	69.7958		0.8	-6.54723					750	23.6824	0.60586	0.75603	10.7598
0.8	205.669	58.399		0.8	155.299	8.89733		0.8	14.4666	-8.06684		0.82	84.4789		0.82	-1.28571					760	23.6722	0.60618	0.75539	10.7374
0.82	215.4	69.7647		0.82	161.476	15.9056		0.82	15.3079	-7.72206		0.84	99.6231		0.84	5.05292					770	23.6758	0.60623	0.75462	10.7311
0.84	224.993	81.6019		0.84	167.74	23.4094		0.84	16.174	-7.36346		0.86	115.316		0.86	12.1783					780	23.6847	0.60525	0.7544	10.7217
0.86	234.556	93.9552		0.86	173.903	32.1402		0.86	17.037	-6.98755		0.88	131.405		0.88	19.9761					790	23.6567	0.60584	0.75335	10.7027
0.88	244.053	106.668		0.88	180.129	40.6556		0.88	17.9226	-6.56386		0.9	147.905		0.9	28.4225					800	23.6602	0.60513	0.75277	10.6548
0.9	253.504	119.77		0.9	186.436	49.8219		0.9	18.8539	-6.08739		0.92	164.758		0.92	37.0252					810	23.6537	0.60551	0.75208	10.6767
0.92	262.963	133.235		0.92	192.718	59.7214		0.92	19.7816	-5.56039		0.94	181.962		0.94	46.2375					820	23.631	0.59689	0.74977	10.5079
0.94	272.295	147.073		0.94	199.012	69.9143		0.94	20.7113	-4.95946		0.96	199.464		0.96	55.8716					830	23.6337	0.60532	0.75083	10.6038
0.96	281.62	161.347		0.96	205.394	80.4058		0.96	21.6886	-4.26039		0.98	217.078		0.98	65.8319					840	23.634	0.60373	0.75018	10.6321
0.98	290.904	175.987		0.98	211.827	91.3891		0.98	22.684	-3.45158		1	235.34		1	76.0258					850	23.6363	0.60454	0.74946	10.6276
1	300.039	191.022		1	218.175	102.722		1	23.6669	-2.51885											860	23.6094	0.60511	0.74898	10.6166
								1.02		-1.45251											870	23.6096	0.60495	0.74834	10.6021
								1.04		-0.25747											880	23.6128	0.604	0.74728	10.5662
								1.06		1.0761											890	23.5968	0.60375	0.74641	10.5553
								1.08		2.63071											900	23.5925	0.60427	0.74604	10.5479
								1.1		4.24258											910	23.6012	0.60358	0.7456	10.5247
								1.12		6.04556											920	23.5951	0.60377	0.74457	10.5121
								1.14		7.89139											930	23.5809	0.60424	0.74409	10.5073
								1.16		9.77858											940	23.5752	0.60358	0.74322	10.4898
								1.18		11.9476											950	23.5602	0.60415	0.74295	10.4888
								1.2		14.2071											960	23.5853	0.60339	0.74222	10.4693
								1.22		16.4762											970	23.5772	0.60341	0.7416	10.4697
								1.24		18.7558											980	23.5573	0.60127	0.74042	10.4161
								1.26		21.062											990	23.5645	0.60172	0.73995	10.4144
								1.28		23.5208											1000	23.5675	0.6006	0.73881	10.3768
								1.3		26.0741											1010	23.5642	0.60115	0.73834	10.381
								1.32		28.7519											1020	23.5339	0.60299	0.73767	10.3662
								1.34		31.2577											1030	23.534	0.60296	0.73665	10.3541
								1.36		33.779											1040	23.518	0.60249	0.73618	10.3543
								1.38		36.443											1050	23.5377	0.60254	0.73551	10.3479
								1.4		39.1339											1060	23.5302	0.6027	0.73449	10.3298
								1.42		41.8652											1070	23.5374	0.60271	0.73382	10.3196
								1.44		44.0906											1080	23.5387	0.60245	0.73299	10.3129
								1.46		47.2258											1090	23.5249	0.60238	0.73231	10.2895
								1.48		50.3109											1100	23.4997	0.60267	0.73126	10.2633
								1.5		52.9798											1110	23.489	0.60201	0.73038	10.2414
																					1120	23.5176	0.60007	0.72941	10.2171
																					1130	23.5042	0.60057	0.72862	10.2004
																					1140	23.4987	0.60016	0.72781	10.1825
																					1150	23.498	0.59968	0.72696	10.1644
																					1160	23.4687	0.60035	0.72613	10.151
																					1170	23.4883	0.59972	0.72523	10.1329
																					1180	23.4643	0.59993	0.72428	10.1133
																					1190	23.4753	0.59954	0.7236	10.1053
																					1200	23.4623	0.59684	0.72199	10.0556
																					1210	23.4628	0.59788	0.72171	10.0431
																					1220	23.4554	0.59806	0.72072	10.0189
																					1230	23.4406	0.59946	0.72	10.0181
																					1240	23.4509	0.59824	0.7188	9.99547
																					1250	23.4437	0.59811	0.71804	9.9889
																					1260	23.4237	0.59846	0.71687	9.95905
																					1270	23.4323	0.5977	0.7158	9.9403
																					1280	23.4067	0.59803	0.71485	9.91818
																					1290	23.4069	0.59747	0.71393	9.89336
																					1300	23.3857	0.59692	0.71292	9.87922
																					1310	23.3903	0.59712	0.71184	9.83973
																					1320	23.3863	0.5964	0.71078	9.84832
																					1330	23.3682	0.59714	0.7098	9.82725
																					1340	23.3593	0.59553	0.70819	9.66592
																					1350	23.3732	0.59487	0.70764	9.77633
																					1360	23.3641	0.59472	0.70655	9.74607
																					1370	23.3463	0.59436	0.70546	9.72562
																					1380	23.2995	0.58589	0.70267	9.53759
																					1390	23.2924	0.58857	0.70219	9.55655
																					1400	23.2988	0.59366	0.70215	9.64413
																					1410	23.2859	0.59468	0.70105	9.61043
																					1420	23.2882	0.59387	0.70004	9.59538
																					1430	23.2781	0.59325	0.69887	9.58956
																					1440	23.2731	0.5928	0.69747	9.55913
																					1450	23.2496	0.59392	0.69627	9.51395
																					1460	23.2627	0.59234	0.69496	9.50735
																					1470	23.24	0.59289	0.69379	9.46322
																					1470	23.2033	0.5917	0.69302	9.40342
																					1470	23.2167	0.59265	0.69321	9.46466
																					1480	23.2101	0.59306	0.69168	9.44528
																					1490	23.2107	0.59239	0.69067	9.42521
																					1500	23.2099	0.58712	0.68829	9.31824
																					1510	23.2223	0.59075	0.68818	9.36642
																					1520	23.1918	0.59107	0.6869	9.32661
																					1530	23.1985	0.58975	0.68513	9.27487
																					1540	23.1801	0.58697	0.68381	9.24086
																					1550	23.1734	0.5869	0.68259	9.21066
																					1560	23.1686	0.58641	0.68121	9.18702
																					1570	23.14	0.58686	0.68003	9.17174
																					1580	23.1675	0.58587	0.67869	9.1442
																					1590	23.1483	0.58589	0.6772	9.11784
																					1600	23.1443	0.58559	0.67582	9.08792
																					1610	23.1229	0.58553	0.6745	9.06494
																					1620	23.1374	0.58503	0.67329	9.0457
																					1630	23.1275	0.58452	0.67186	9.01783
																					1640	23.1161	0.58412	0.67041	8.99064
																					1650	23.0968	0.58377	0.66929	8.97567
																					1660	23.0952	0.58443	0.66799	8.96014
																					1670	23.084	0.58475	0.66669	8.92948
																					1680	23.0903	0.5827	0.66533	8.89263
																					1690	23.0779	0.58268	0.66388	8.87403
																					1700	23.078	0.58225	0.66269	8.85389
																					1710	23.0736	0.58194	0.66139	8.8331
																					1720	23.0474	0.58219	0.66002	8.79441
																					1730	23.0468	0.58256	0.65888	8.79198
																					1740	23.0402	0.58125	0.65733	8.76683
																					1750	23.0194	0.58182	0.65599	8.74095
																					1760	23.0058	0.58193	0.6546	8.71498
																					1770	23.0022	0.58228	0.65315	8.66809
																					1780	22.9894	0.5816	0.65158	8.65516
																					1790	22.9736	0.58209	0.65032	8.61622
																					1800	22.9975	0.5806	0.649	8.59233
																					1810	22.9841	0.58056	0.64774	8.53966
																					1820	22.9825	0.5797	0.64639	8.53263
																					1830	22.9677	0.57916	0.64474	8.49669
																					1840	22.9643	0.57893	0.64354	8.47014
																					1850	22.9524	0.57689	0.64217	8.45628
																					1860	22.9375	0.57703	0.64067	8.42637
																					1870	22.9332	0.57682	0.63918	8.34813
																					1880	22.9157	0.57729	0.63786	8.38036
																					1890	22.9233	0.57753	0.63658	8.37681
																					1900	22.9219	0.57671	0.6352	8.35108
																					1910	22.916	0.57664	0.63382	8.32187
																					1920	22.8867	0.57643	0.63247	8.2821
																					1930	22.8844	0.57608	0.63084	8.24199
																					1940	22.884	0.57533	0.62957	8.21994
																					1950	22.8791	0.57479	0.62811	8.19217
																					1960	22.8686	0.57454	0.62662	8.17048
																					1970	22.8513	0.57448	0.62534	8.13957
																					1980	22.846	0.57411	0.62399	8.11301
																					1990	22.8459	0.57345	0.62243	8.089
																					2000	22.832	0.57249	0.62128	8.05749
																					2010	22.8313	0.57233	0.61994	8.02459
																					2020	22.8215	0.57217	0.61844	8.00996
																					2030	22.82	0.57168	0.61722	7.98796
																					2040	22.8175	0.57134	0.61558	7.95524
																					2050	22.8069	0.57126	0.61393	7.9373
																					2060	22.7898	0.57119	0.61258	7.91386
																					2070	22.7945	0.57105	0.61142	7.90435

## Sheet: Supplementary Figures 32-34
Supplementary Figure 32a							Supplementary Figure 32b					Supplementary Figure 33a				Supplementary Figure 33b				Supplementary Figure 33c			Supplementary Figure 34
PM6:BTP-eC9		PBDTTT-OFT:IEICO-4F		PM6:ITCC			PBDTTT-OFT:IEICO-4F						0 h	24 h			0 h	24 h			0 h	24 h	PM6:Y6:PCBM		PBDTTT-OFT:IEICO-4F:PCBM		PM6:BTP-eC9:PCBM
Time (min)	PCE (%)	Time (min)	PCE (%)	Time (min)	PCE (%)		Time (min)	Jsc(mA/cm2)	Voc(V)	Fill factor		Voltage (V)	Current Density (mA/cm2)	Current Density (mA/cm2)		Voltage (V)	Current Density (mA/cm2)	Current Density (mA/cm2)		Voltage (V)	Current Density (mA/cm2)	Current Density (mA/cm2)	Time (min)	PCE (%)	Time (min)	PCE (%)	Time (min)	PCE (%)
0	11.8305	0.00118	10.4308	0.00102	4.16457		0.00118	23.5547	0.67127	0.6597		-1	-68.3225	-27.868		-1	-35.0753	-25.904		-1	-82.1724	-27.5511	0.00507	12.0121	0	10.0006	0.00532	12.6025
0	11.8426	0.40023	10.4283	30.0048	3.89769		0.40023	23.5412	0.67107	0.6601		-0.98	-67.4598	-27.8938		-0.98	-34.626	-25.9662		-0.98	-80.9593	-27.5824	30.0097	11.9288	30.0031	9.99269	30.0098	12.3948
10	11.4485	30.4034	10.3214	60.0082	3.75937		30.4034	23.3922	0.67021	0.65835		-0.96	-66.5122	-27.9432		-0.96	-34.1938	-25.9441		-0.96	-79.8282	-27.5053	60.0106	11.8411	60.005	9.96684	60.0111	12.2533
20	11.224	60.4057	10.2384	90.0112	3.66657		60.4057	23.2542	0.66964	0.65749		-0.94	-65.528	-27.9656		-0.94	-33.8391	-25.8561		-0.94	-78.7319	-27.4075	90.0123	11.7046	90.0076	9.96677	90.0151	12.1301
30	11.0477	90.409	10.1986	120.013	3.59086		90.409	23.2029	0.66972	0.6563		-0.92	-64.648	-27.8922		-0.92	-33.5054	-25.9007		-0.92	-77.5208	-27.4253	120.014	11.6459	120.011	9.96542	120.016	11.9864
40	10.9281	120.412	10.1707	150.018	3.52996		120.412	23.1125	0.66975	0.65704		-0.9	-63.8073	-27.8623		-0.9	-33.1459	-25.9055		-0.9	-76.374	-27.3727	150.017	11.5699	150.015	9.95657	150.02	11.9016
50	10.8207	150.414	10.1491	180.022	3.47025		150.414	23.0523	0.66975	0.65736		-0.88	-63.0555	-27.8678		-0.88	-32.7802	-25.8788		-0.88	-75.334	-27.2958	180.019	11.5172	180.017	9.97732	180.022	11.7932
60	10.7296	180.417	10.151	210.024	3.41535		180.417	23.0322	0.66986	0.65795		-0.86	-62.127	-27.8679		-0.86	-32.4295	-25.8838		-0.86	-74.2189	-27.3605	210.021	11.4555	210.018	9.96232	210.025	11.6974
70	10.6558	210.42	10.1237	240.026	3.37583		210.42	22.962	0.66999	0.65805		-0.84	-61.1719	-27.827		-0.84	-32.0496	-25.8713		-0.84	-73.0349	-27.3631	240.024	11.4209	240.022	9.96639	240.027	11.5331
80	10.5913	240.422	10.1193	270.029	3.32854		240.422	22.9412	0.66989	0.65846		-0.82	-60.3323	-27.7988		-0.82	-31.7001	-25.8348		-0.82	-71.9887	-27.2217	270.027	11.3737	270.025	9.95995	270.03	11.5096
90	10.5291	270.425	10.1006	300.032	3.29132		270.425	22.9104	0.66996	0.65806		-0.8	-59.4793	-27.7957		-0.8	-31.4114	-25.7923		-0.8	-70.9618	-27.1027	300.029	11.3321	300.028	9.9507	300.033	11.4476
100	10.4792	300.429	10.0775	330.036	3.2515		300.429	22.8601	0.66999	0.65797		-0.78	-58.6523	-27.7426		-0.78	-31.0989	-25.7729		-0.78	-69.8651	-27.0048	330.032	11.2817	330.031	9.9635	330.035	11.3319
110	10.439	330.432	10.0539	360.038	3.21114		330.432	22.8035	0.67	0.65805		-0.76	-57.8541	-27.6468		-0.76	-30.7848	-25.7957		-0.76	-68.7359	-26.9743	360.034	11.2447	360.035	9.96178	360.037	11.0058
120	10.3781	360.435	10.0291	390.041	3.17529		360.435	22.7773	0.66979	0.65738		-0.74	-57.0588	-27.6281		-0.74	-30.5379	-25.7559		-0.74	-67.7116	-27.0478	390.036	11.2086	390.038	9.96042	390.039	11.218
130	10.3432	390.438	10.017	420.043	3.14052		390.438	22.7527	0.66982	0.65728		-0.72	-56.2797	-27.5771		-0.72	-30.2187	-25.7317		-0.72	-66.7477	-27.1599	420.041	11.1854	420.041	9.96507	420.042	11.1672
140	10.3133	420.441	10.0013	450.047	3.10075		420.441	22.7486	0.66959	0.65659		-0.7	-55.4988	-27.5572		-0.7	-29.9097	-25.7333		-0.7	-65.6862	-27.2729	450.042	11.1436	450.043	9.94857	450.046	11.1123
150	10.269	450.443	9.9729	480.05	3.06947		450.443	22.707	0.66942	0.65609		-0.68	-54.7214	-27.6082		-0.68	-29.6468	-25.7204		-0.68	-64.7229	-27.2425	480.046	11.0959	480.046	9.95325	480.05	11.0297
160	10.2444	480.446	9.96185	510.053	3.04011		480.446	22.6714	0.66935	0.65646		-0.66	-53.9868	-27.641		-0.66	-29.3794	-25.7291		-0.66	-63.8077	-27.1657	510.046	11.0702	510.051	9.95144	510.053	10.9798
170	10.2131	510.448	9.96113	540.056	3.00547		510.448	22.6921	0.66939	0.65578		-0.64	-53.2422	-27.6282		-0.64	-29.1084	-25.7137		-0.64	-62.7482	-27.0876	540.05	11.036	540.052	9.96585	540.056	10.9285
180	10.1847	540.452	9.93126	570.059	2.97617		540.452	22.6557	0.66918	0.65506		-0.62	-52.5206	-27.61		-0.62	-28.8897	-25.693		-0.62	-61.759	-27.0312	570.053	10.9982	570.056	9.96232	570.058	10.8837
190	10.1548	570.454	9.91271	600.061	2.94814		570.454	22.6384	0.66907	0.65445		-0.6	-51.8187	-27.6255		-0.6	-28.6564	-25.6856		-0.6	-60.8783	-27.1011	600.054	10.9657	600.058	9.964	600.062	10.8129
200	10.1311	600.457	9.91721	630.065	2.92042		600.457	22.6478	0.66895	0.65459		-0.58	-51.1381	-27.5382		-0.58	-28.3864	-25.6654		-0.58	-59.9491	-27.1076	630.059	10.9365	630.062	9.96955	630.065	10.7481
210	10.1002	630.461	9.8985	660.068	2.89081		630.461	22.6045	0.669	0.65456		-0.56	-50.4408	-27.4859		-0.56	-28.1107	-25.6389		-0.56	-59.0267	-26.9835	660.062	10.9047	660.064	9.96748	660.069	10.6868
220	10.0791	660.463	9.85971	690.071	2.86204		660.463	22.5484	0.66888	0.65373		-0.54	-49.6762	-27.4755		-0.54	-27.8698	-25.619		-0.54	-58.1198	-26.9975	690.066	10.8683	690.067	9.9773	690.071	10.6313
230	10.051	690.465	9.84705	720.076	2.8371		690.465	22.5203	0.66876	0.65383		-0.52	-48.937	-27.5289		-0.52	-27.6517	-25.5974		-0.52	-57.2565	-26.9982	720.068	10.8467	720.07	9.97756	720.073	10.5776
240	10.0302	720.467	9.8368	750.077	2.80707		720.467	22.5302	0.66874	0.65287		-0.5	-48.3087	-27.5311		-0.5	-27.4159	-25.6339		-0.5	-56.3119	-26.9275	750.072	10.8011	750.075	9.95428	750.076	10.5211
250	10.0098	750.471	9.82189	780.08	2.78255		750.471	22.4944	0.66875	0.65291		-0.48	-47.7327	-27.5171		-0.48	-27.1744	-25.6223		-0.48	-55.3691	-26.8835	780.074	10.7772	780.077	9.96185	780.078	10.458
260	9.98588	780.474	9.8154				780.474	22.4996	0.66855	0.65253		-0.46	-47.1202	-27.5186		-0.46	-27.0107	-25.5533		-0.46	-54.5685	-26.8552	810.076	10.7426	810.08	9.95654	810.081	10.4227
270	10.0086	810.478	9.79176				810.478	22.4641	0.66855	0.65199		-0.44	-46.422	-27.5225		-0.44	-26.7719	-25.541		-0.44	-53.7462	-26.8923	840.08	10.7282	840.083	9.95352	840.084	10.3613
280	9.99722	840.481	9.79227				840.481	22.4684	0.66838	0.65206		-0.42	-45.7839	-27.5331		-0.42	-26.5127	-25.5266		-0.42	-52.8534	-26.8598	870.082	10.6857	870.087	9.9559	870.087	10.3175
290	9.97998	870.484	9.76738				870.484	22.4118	0.66818	0.65224		-0.4	-45.1342	-27.531		-0.4	-26.3125	-25.4706		-0.4	-52.0881	-26.8446	900.085	10.6473	900.089	9.95167	900.089	10.2613
300	9.96126	900.487	9.75283				900.487	22.4089	0.66822	0.65131		-0.38	-44.4453	-27.5113		-0.38	-26.1117	-25.4769		-0.38	-51.1976	-26.8928	930.09	10.6209	930.092	9.95319	930.092	10.2278
310	9.94376	930.489	9.74126				930.489	22.389	0.66821	0.65113		-0.36	-43.8196	-27.5509		-0.36	-25.9026	-25.4672		-0.36	-50.2702	-26.8515	960.092	10.6011	960.095	9.89721	960.094	10.1854
320	9.92	960.492	9.725				960.492	22.3675	0.66877	0.65012		-0.34	-43.1931	-27.4815		-0.34	-25.7032	-25.4794		-0.34	-49.4716	-26.8047	990.097	10.5787	990.098	9.9207	990.098	10.1224
330	9.90632	990.495	9.71658				990.495	22.3393	0.66889	0.65027		-0.32	-42.5757	-27.5261		-0.32	-25.4835	-25.4738		-0.32	-48.5523	-26.8359	1020.1	10.5488	1020.1	9.91542	1020.1	10.0982
340	9.8905	1020.5	9.70487				1020.5	22.3232	0.66862	0.65021		-0.3	-41.9273	-27.5484		-0.3	-25.2643	-25.4242		-0.3	-47.7223	-26.7469	1050.1	10.5124	1050.1	9.92215	1050.1	10.0524
350	9.88014	1049.5	9.68651				1049.5	22.2848	0.66848	0.65023		-0.28	-41.2724	-27.4935		-0.28	-25.0252	-25.3975		-0.28	-46.8353	-26.6753	1080.11	10.4806	1080.11	9.93145	1080.11	9.80997
360	9.86004	1079.5	9.6816				1079.5	22.2892	0.6685	0.64976		-0.26	-40.5474	-27.4887		-0.26	-24.7824	-25.3445		-0.26	-45.8335	-26.6285	1110.11	10.4597	1110.11	9.92611	1110.11	9.97324
370	9.84194	1109.51	9.67079				1109.51	22.2584	0.66849	0.64994		-0.24	-39.6808	-27.4577		-0.24	-24.5374	-25.3557		-0.24	-44.8426	-26.5748	1140.11	10.4311	1140.11	9.92318	1140.11	9.87269
380	9.83543	1139.51	9.6472				1139.51	22.2198	0.66847	0.6495		-0.22	-38.8621	-27.4493		-0.22	-24.2918	-25.4138		-0.22	-43.7656	-26.5833	1170.11	10.3936	1170.12	9.91344	1170.11	9.88804
390	9.81446	1169.51	9.64408				1169.51	22.2344	0.66824	0.64909		-0.2	-37.9653	-27.4613		-0.2	-24.0669	-25.3431		-0.2	-42.5472	-26.6373	1200.12	10.3644	1200.12	9.92502	1200.12	9.84619
400	9.79822	1199.51	9.62394				1199.51	22.1844	0.66831	0.64912		-0.18	-36.9427	-27.4376		-0.18	-23.7694	-25.3034		-0.18	-41.2204	-26.6085	1230.12	10.3371	1230.12	9.91198	1230.12	9.81207
410	9.78628	1229.52	9.61366				1229.52	22.1774	0.66826	0.64868		-0.16	-35.8991	-27.3842		-0.16	-23.4528	-25.3048		-0.16	-39.7425	-26.5505	1260.12	10.3054	1260.13	9.92426	1260.12	9.77293
420	9.76485	1259.52	9.60362				1259.52	22.1559	0.66841	0.64849		-0.14	-34.6632	-27.3407		-0.14	-23.1116	-25.2361		-0.14	-38.1497	-26.4469	1290.12	10.2513	1290.13	9.9113	1290.12	9.74788
430	9.75359	1289.52	9.60226				1289.52	22.1619	0.66839	0.64824		-0.12	-33.2396	-27.3169		-0.12	-22.6974	-25.1805		-0.12	-36.2852	-26.3812	1320.13	10.2327	1320.13	9.90495	1320.13	9.69469
440	9.73725	1319.52	9.58814				1319.52	22.1443	0.66815	0.64803		-0.1	-31.5418	-27.3484		-0.1	-22.2873	-25.1724		-0.1	-34.0961	-26.3498	1350.13	10.2119	1350.13	9.90568	1350.13	9.6694
450	9.72504	1349.53	9.5685				1349.53	22.0941	0.66807	0.64825		-0.08	-29.5482	-27.3544		-0.08	-21.7811	-25.1677		-0.08	-31.5392	-26.3872	1380.13	10.1727	1380.14	9.90804	1380.13	9.63126
460	9.7129	1379.53	9.56438				1379.53	22.0818	0.66814	0.64827		-0.06	-27.2458	-27.3529		-0.06	-21.1036	-25.1669		-0.06	-28.5157	-26.3568	1410.14	10.1563	1410.14	9.90951	1410.14	9.58587
470	9.69918	1409.53	9.54702				1409.53	22.0454	0.66867	0.64764		-0.04	-24.5628	-27.32		-0.04	-20.3245	-25.1382		-0.04	-24.9446	-26.2658	1440.14	10.1237	1440.14	9.8911	1440.14	9.55163
480	9.68228	1439.54	9.54011				1439.54	22.046	0.66844	0.64739		-0.02	-21.2575	-27.2919		-0.02	-19.3222	-25.1375		-0.02	-20.7426	-26.2359	1470.14	10.0944	1470.15	9.9013	1470.14	9.50157
490	9.67202	1469.54	9.52967				1469.54	22.0309	0.66843	0.64713		0	-17.3399	-27.2924		0	-18.0628	-25.0905		0	-15.7988	-26.1809	1500.14	10.063	1500.15	9.89069	1500.14	9.45474
500	9.65948	1499.54	9.52385				1499.54	22.0086	0.66851	0.64731		0.02	-12.6761	-27.3198		0.02	-16.4396	-25.02		0.02	-10.0157	-26.1173	1530.15	10.0437	1530.15	9.89055	1530.15	9.44025
510	9.63944	1529.54	9.50556				1529.54	21.9884	0.66814	0.64702		0.04	-7.17363	-27.2958		0.04	-14.3627	-24.9979		0.04	-3.33979	-26.0737	1560.15	10.0056	1560.16	9.89575	1560.15	9.3933
520	9.638	1559.55	9.50092				1559.55	21.9748	0.6684	0.64685		0.06	-0.87832	-27.2874		0.06	-11.7565	-24.9935		0.06	4.26241	-26.0237	1590.15	9.99133	1590.16	9.90005	1590.15	9.36926
530	9.62924	1589.55	9.4871				1589.55	21.9658	0.66821	0.64636		0.08	6.24872	-27.2774		0.08	-8.51968	-24.9887		0.08	12.7351	-25.9741	1620.16	9.95387	1620.16	9.87671	1620.16	9.33331
540	9.61092	1619.55	9.48409				1619.55	21.9563	0.66815	0.64649		0.1	14.1847	-27.2735		0.1	-4.59897	-24.9503		0.1	22.0341	-25.9213	1650.16	9.90834	1650.17	9.87345	1650.16	9.31272
550	9.60491	1649.56	9.47272				1649.56	21.9448	0.66807	0.64613		0.12	22.8347	-27.2359		0.12	0.0283	-24.922		0.12	32.1213	-25.8762	1680.16	9.89556	1680.17	9.88438	1680.16	9.27784
560	9.59454	1679.56	9.46564				1679.56	21.9259	0.66803	0.64624		0.14	32.1384	-27.13		0.14	5.36158	-24.8629		0.14	42.83	-25.8416	1710.17	9.86407	1710.17	9.87548	1710.16	9.23993
570	9.58398	1709.56	9.46256				1709.56	21.9226	0.66798	0.64618		0.16	41.9411	-27.1103		0.16	11.3795	-24.7588		0.16	54.0415	-25.7517	1740.17	9.83487	1740.18	9.86976	1740.17	9.22595
580	9.56394	1739.56	9.44772				1739.56	21.901	0.6681	0.64569		0.18	52.2118	-27.0756		0.18	18.0148	-24.7114		0.18	65.6075	-25.6888	1770.17	9.78178	1770.18	9.87061	1770.17	9.18776
590	9.5601	1769.57	9.44016				1769.57	21.8771	0.66786	0.64611		0.2	62.7054	-27.0127		0.2	25.1583	-24.7034		0.2	77.3335	-25.5915	1800.18	9.69321	1800.18	9.87076	1800.17	9.1464
600	9.55077	1799.57	9.42669				1799.57	21.8609	0.66774	0.64578		0.22	73.2514	-26.9635		0.22	32.7946	-24.6922		0.22	89.1464	-25.5195	1830.18	9.71094	1830.18	9.85828
610	9.53845	1829.57	9.41767				1829.57	21.8425	0.66801	0.64545		0.24	83.9074	-26.902		0.24	40.7978	-24.6668		0.24	100.973	-25.5326	1860.18	9.74396	1860.19	9.85579
620	9.53113	1859.58	9.40515				1859.58	21.8135	0.66781	0.64564		0.26	94.5046	-26.7795		0.26	49.1112	-24.6417		0.26	112.717	-25.4649	1890.18	9.70675	1890.19	9.84937
630	9.51476	1889.58	9.40095				1889.58	21.807	0.66781	0.64554		0.28	104.873	-26.6979		0.28	57.6621	-24.5736		0.28	124.185	-25.3388	1920.19	9.67223	1920.19	9.85613
640	9.50297	1919.58	9.39021				1919.58	21.7908	0.66783	0.64526		0.3	114.996	-26.7038		0.3	66.2661	-24.4423		0.3	135.167	-25.228	1950.19	9.66197	1950.2	9.86595
650	9.49602	1949.59	9.39389				1949.59	21.8126	0.66779	0.6449		0.32	124.838	-26.6543		0.32	74.9977	-24.3635		0.32	145.769	-25.1918	1980.19	9.61344	1980.2	9.84645
660	9.48532	1979.59	9.37676				1979.59	21.7701	0.66771	0.64506		0.34	134.297	-26.5334		0.34	83.8252	-24.3231		0.34	156.009	-25.1225	2010.2	9.59897	2010.2	9.85141
670	9.46684	2009.59	9.36194				2009.59	21.7383	0.66748	0.64522		0.36	143.293	-26.4557		0.36	92.6172	-24.2562		0.36	165.72	-24.9836	2040.2	9.58427	2040.21	9.86143
680	9.46711	2039.59	9.36039				2039.59	21.7533	0.66743	0.6447		0.38	152.132	-26.3458		0.38	101.464	-24.1563		0.38	175.148	-24.9334	2070.2	9.54581	2070.21	9.86304
690	9.45448	2069.6	9.35816				2069.6	21.7376	0.66766	0.6448		0.4	160.611	-26.1646		0.4	110.432	-24.0602		0.4	184.542	-24.8238	2100.2	9.52898	2100.21	9.8513
700	9.44261	2099.6	9.33192				2099.6	21.6842	0.66747	0.64476		0.42	168.917	-25.9727		0.42	119.46	-23.9429		0.42	193.515	-24.6879	2130.21	9.50048	2130.22	9.856
710	9.43916	2129.6	9.3665				2129.6	21.7101	0.66737	0.64647		0.44	177.297	-25.7928		0.44	128.575	-23.8103		0.44	202.343	-24.5966	2160.21	9.47123	2160.22	9.84256
720	9.42542	2159.61	9.36042				2159.61	21.6819	0.66773	0.64654		0.46	185.53	-25.6071		0.46	137.761	-23.5742		0.46	211.306	-24.4416	2190.22	9.44927	2190.22	9.84319
730	9.42066	2189.61	9.35702				2189.61	21.6832	0.66736	0.64663		0.48	193.751	-25.3728		0.48	146.905	-23.3412		0.48	220.192	-24.2635	2220.22	9.41586	2220.22	9.83093
740	9.40717	2219.61	9.34818				2219.61	21.6592	0.66751	0.64659		0.5	201.976	-25.0332		0.5	156.264	-23.0152		0.5	228.634	-24.1184	2250.22	9.40106	2250.23	9.81796
750	9.40003	2249.61	9.33218				2249.61	21.6184	0.66753	0.64668		0.52	210.399	-24.7496		0.52	165.871	-22.5578		0.52	237.515	-23.9085	2280.23	8.85134	2280.23	9.81635
760	9.3911	2279.62	9.32301				2279.62	21.6128	0.66754	0.6462		0.54	218.871	-24.3039		0.54	175.574	-21.9357		0.54	246.672	-23.7078	2310.23	9.31885	2310.23	9.82531
770	9.3799	2309.62	9.31074				2309.62	21.5913	0.66729	0.64623		0.56	227.57	-23.868		0.56	185.415	-20.9928		0.56	255.787	-23.4772	2340.23	9.32514	2340.24	9.82653
780	9.37151	2339.62	9.30195				2339.62	21.5833	0.66731	0.64585		0.58	236.776	-23.3276		0.58	195.49	-19.5917		0.58	265.414	-23.1623	2370.23	9.29221	2370.24	9.81306
790	9.36036	2369.62	9.30288				2369.62	21.572	0.66731	0.64625		0.6	246.202	-22.6607		0.6	205.744	-17.5281		0.6	275.068	-22.7789	2400.24	9.26076	2400.24	9.80327
800	9.35328	2399.63	9.29071				2399.63	21.557	0.66715	0.64601		0.62	255.672	-21.8286		0.62	216.149	-14.4791		0.62	284.762	-22.3041	2430.24	9.23811	2430.25	9.8092
810	9.34515	2429.63	9.29231				2429.63	21.5802	0.66714	0.64543		0.64	265.668	-20.8158		0.64	226.656	-10.0946		0.64	294.583	-21.7047	2460.24	9.22851	2460.25	9.80426
820	9.34238	2459.63	9.27003				2459.63	21.516	0.66716	0.64579		0.66	275.61	-19.5023		0.66	237.513	-3.88363		0.66	304.643	-20.9203	2490.25	9.21992	2490.25	9.8009
830	9.32891	2489.63	9.26098				2489.63	21.4997	0.66711	0.64569		0.68	285.988	-17.6622		0.68	248.643	4.6823		0.68	314.92	-19.7305			2520.26	9.79234
840	9.3231	2519.64	9.257				2519.64	21.4908	0.66712	0.64568		0.7	296.647	-15.0711		0.7	259.951	16.0078		0.7	325.551	-18.0349			2550.26	9.79055
850	9.32252	2549.64	9.24885				2549.64	21.4553	0.6673	0.646		0.72	307.572	-11.3806		0.72	271.915	30.391		0.72	336.513	-15.5828			2580.26	9.79303
860	9.3079	2579.64	9.2278				2579.64	21.4382	0.66727	0.64507		0.74	318.813	-6.06759		0.74	283.912	47.7065		0.74	347.572	-11.9084			2610.26	9.79802
870	9.30265	2609.64	9.21512				2609.64	21.418	0.66715	0.64491		0.76	330.423	1.1893		0.76	296.344	67.8938		0.76	358.733	-6.66078			2640.27	9.79974
880	9.29475	2639.65	9.20827				2639.65	21.3846	0.66729	0.6453		0.78	341.996	10.8322		0.78	308.831	90.7332		0.78	370.004	0.67996			2670.27	9.78477
890	9.28972	2669.65	9.21538				2669.65	21.4242	0.66678	0.64509		0.8	353.265	23.1699		0.8	321.689	115.957		0.8	381.336	10.5483			2700.27	9.79291
900	9.27279	2699.65	9.20397				2699.65	21.3959	0.66672	0.64521		0.82	365.084	38.3265		0.82	334.76	143.303		0.82	392.576	23.2329			2730.28	9.79807
910	9.26736	2729.66	9.19525				2729.66	21.4458	0.66451	0.64524		0.84	377.276	56.2062		0.84	348.057	172.542		0.84	404.024	38.9685			2760.28	9.7993
920	9.26102	2759.66	9.08155				2759.66	21.4778	0.66155	0.63916		0.86	389.366	76.7908		0.86	361.639	203.518		0.86	416.032	57.5117			2790.28	9.78282
930	9.24999	2789.66	9.10143				2789.66	21.462	0.66673	0.63605		0.88	401.529	99.8091		0.88	375.363	235.913		0.88	428.192	78.7375			2820.29	9.78007
940	9.24406	2819.66	9.085				2819.66	21.415	0.6668	0.63623		0.9	413.784	125.052		0.9	389.392	270.013		0.9	440.194	102.432			2850.29	9.76687
950	9.23301	2849.67	9.07645				2849.67	21.391	0.66691	0.63623		0.92	426.126	152.302		0.92	403.81	304.845		0.92	452.321	128.323			2880.29	9.77303
960	9.23078	2879.67	9.05839				2879.67	21.3804	0.66681	0.63537		0.94	438.152	181.387		0.94	418.326	340.802		0.94	464.672	156.179			2910.3	9.51471
970	9.21903	2909.67	9.10172				2909.67	21.3802	0.66725	0.638		0.96	450.254	212.17		0.96	433.144	377.809		0.96	476.846	185.822			2940.3	9.74619
980	9.21238	2939.68	9.1294				2939.68	21.3912	0.66685	0.63999		0.98	462.783	244.391		0.98	448.246	415.643		0.98	488.905	216.941			2970.3	9.7283
990	9.20236	2969.68	9.1258				2969.68	21.3816	0.66687	0.64002		1	475.341	278.29		1	463.355	454.296		1	501.409	249.399			3000.3	9.75762
1000	9.19512	2999.68	9.11851				2999.68	21.3581	0.66683	0.64024															3030.31	9.75845
1010	9.18993	3029.69	9.10817				3029.69	21.3488	0.66669	0.63993															3060.31	9.68135
1020	9.18037	3059.69	9.10135				3059.69	21.3317	0.6669	0.63976															3090.31	9.74599
1030	9.1774	3089.69	9.09339				3089.69	21.321	0.66678	0.63964															3120.32	9.73946
1040	9.1698	3119.7	9.09012				3119.7	21.3146	0.66683	0.63956															3150.32	9.73984
1050	9.15878	3149.7	9.08306				3149.7	21.3071	0.6667	0.6394															3180.32	9.72231
1060	9.15323	3179.71	9.05641				3179.71	21.285	0.66671	0.63818															3210.33	9.72707
1070	9.14687	3209.71	9.03963				3209.71	21.2473	0.6668	0.63805															3240.33	9.71781
1080	9.13549	3239.71	9.03632				3239.71	21.2493	0.66673	0.63782															3270.33	9.73433
1090	9.13337	3269.72	9.05134				3269.72	21.2422	0.66665	0.63917															3300.34	9.72022
1100	9.11858	3299.72	9.05057				3299.72	21.2393	0.66663	0.63922															3330.34	9.68312
1110	9.12106	3329.72	9.01658				3329.72	21.2012	0.66648	0.6381															3360.34	9.71251
1120	9.11136	3359.73	9.0194				3359.73	21.1836	0.66642	0.6389															3390.34	9.7179
1130	9.09872	3389.73	9.02473				3389.73	21.2067	0.66658	0.63842															3420.35	9.70419
1140	9.10052	3419.73	9.00833				3419.73	21.1681	0.66641	0.63859															3450.35	9.7083
1150	9.08772	3449.74	8.98708				3449.74	21.1552	0.66639	0.63749															3480.35	9.68755
1160	9.08628	3479.74	8.98217				3479.74	21.1569	0.66666	0.63683															3510.36	9.69382
1170	9.07986	3509.74	8.982				3509.74	21.1585	0.66637	0.63705															3540.36	9.68562
1180	9.07336	3539.75	8.9849				3539.75	21.1242	0.66658	0.63809															3570.36	9.69129
1190	9.06408	3569.75	8.98218				3569.75	21.1257	0.66638	0.63805															3600.37	9.6926
1200	9.05378	3599.76	8.95091				3599.76	21.0836	0.66625	0.63722															3630.37	9.69969
1210	9.05206	3629.76	8.96736				3629.76	21.0889	0.66658	0.63791															3660.37	9.69862
1220	9.04972	3659.76	8.93801				3659.76	21.07	0.66641	0.63655															3690.38	9.44008
1230	9.04093	3689.77	8.92817				3689.77	21.0506	0.66635	0.6365															3720.38	9.68375
1240	9.0335	3719.77	8.92272				3719.77	21.0417	0.66633	0.6364															3750.38	9.68114
1250	9.03199	3749.77	8.92188				3749.77	21.0569	0.6661	0.6361															3780.38	9.68398
1260	9.02476	3779.78	8.92661				3779.78	21.0515	0.66622	0.63648															3810.39	9.68784
1270	9.0218	3809.78	8.90615				3809.78	21.0105	0.66604	0.63644															3840.39	9.68223
1280	9.01705	3839.78	8.93026				3839.78	21.0272	0.66631	0.63739															3870.39	9.35592
1290	9.0051	3869.79	8.9045				3869.79	21.0197	0.66604	0.63604															3900.4	9.67318
1300	9.01165	3899.79	8.90319				3899.79	21.0258	0.66628	0.63553															3930.4	9.66323
1310	9.00278	3929.8	8.89998				3929.8	21.0168	0.66614	0.6357															3960.4	9.66939
1320	8.99432	3959.8	8.90971				3959.8	20.9812	0.66614	0.63748															3990.41	9.50079
1330	8.98149	3989.8	8.87918				3989.8	20.9708	0.66613	0.63562															4020.41	9.51025
1340	8.98713	4019.81	8.86928				4019.81	20.9339	0.66621	0.63595															4050.41	9.41187
1350	8.9808	4049.81	8.86787				4049.81	20.9522	0.66591	0.63558															4080.42	9.51334
1360	8.97338	4079.81	8.85945				4079.81	20.9389	0.66609	0.63521															4110.42	9.53926
1370	8.96924	4109.82	8.85021				4109.82	20.9126	0.66586	0.63557															4140.42	9.63684
1380	8.96688	4139.82	8.84636				4139.82	20.9134	0.66607	0.63507															4170.42	9.6205
1390	8.96679	4169.82	8.845				4169.82	20.9017	0.66592	0.63547															4200.43	9.61805
1400	8.96067	4199.83	8.84853				4199.83	20.9236	0.66604	0.63494															4230.43	9.59695
1410	8.95415	4229.83	8.83582				4229.83	20.8891	0.66612	0.635															4260.43	9.60556
1420	8.95386	4259.83	8.82805				4259.83	20.8851	0.66592	0.63476															4290.44	9.60604
1430	8.94535	4289.84	8.82491				4289.84	20.8723	0.66604	0.63481															4320.44	9.5963
1440	8.93836	4319.84	8.79557				4319.84	20.8129	0.66588	0.63466															4350.44	9.37292
1450	8.92938	4349.85	8.7983				4349.85	20.8095	0.66607	0.63477															4380.45	9.58238
1460	8.9292	4379.85	8.78839				4379.85	20.8059	0.66588	0.63435															4410.45	9.4194
1470	8.92661	4409.85	8.78317				4409.85	20.7846	0.66595	0.63455															4440.45	9.50445
1480	8.91571	4439.86	8.76669				4439.86	20.7637	0.66574	0.6342															4470.46	9.54606
1490	8.909	4469.86	8.77306				4469.86	20.7675	0.6657	0.63458															4500.46	9.59389
1500	8.90954	4499.86	8.77084				4499.86	20.7753	0.6657	0.63419															4530.46	9.48827
1510	8.90482	4529.87	8.77044				4529.87	20.764	0.66604	0.63417															4560.46	9.3877
1520	8.90348	4559.87	8.76044				4559.87	20.7636	0.66585	0.63365															4590.47	9.5313
1530	8.89578	4589.87	8.75645				4589.87	20.741	0.66599	0.63391															4620.47	9.59372
1540	8.88915	4619.88	8.77				4619.88	20.7446	0.66591	0.63486															4650.47	9.53965
1550	8.88983	4649.88	8.75437				4649.88	20.7043	0.66569	0.63517															4680.48	9.37351
1560	8.88415	4679.89	8.73833				4679.89	20.7129	0.66581	0.63363															4710.48	9.53938
1570	8.87414	4709.89	8.731				4709.89	20.6975	0.66573	0.63365															4740.48	9.21333
1580	8.87077	4739.89	8.729				4739.89	20.6922	0.66569	0.6337															4770.49	9.55648
1590	8.85997	4769.9	8.70383				4769.9	20.6568	0.66564	0.63301															4800.49	9.53322
1600	8.86293	4799.9	8.72772				4799.9	20.6607	0.66551	0.63475															4830.49	9.52209
1610	8.85132	4829.9	8.71767				4829.9	20.6712	0.66575	0.63347															4860.5	9.52344
1620	8.8479	4859.91	8.71438				4859.91	20.6736	0.6658	0.63311															4890.5	9.49112
1630	8.83991	4889.91	8.72039				4889.91	20.6595	0.66566	0.63411															4920.5	9.51013
1640	8.83972	4919.91	8.68988				4919.91	20.6266	0.66545	0.6331															4950.5	9.46007
1650	8.83396	4949.92	8.69754				4949.92	20.6421	0.66587	0.63278															4980.51	9.27139
1660	8.82763	4979.92	8.68675				4979.92	20.6132	0.66564	0.6331															5010.51	9.54601
1670	8.82226	5009.92	8.67156				5009.92	20.5885	0.66551	0.63288															5040.51	9.53873
1680	8.81624	5039.93	8.67021				5039.93	20.5795	0.66564	0.63293															5070.52	9.28026
1690	8.81511	5069.93	8.66622				5069.93	20.5764	0.66555	0.63282															5100.52	9.51322
1700	8.81176	5099.94	8.64891				5099.94	20.5612	0.66551	0.63207															5130.52	9.51927
1710	8.80822	5129.94	8.65844				5129.94	20.572	0.6657	0.63225															5160.53	9.28948
1720	8.80635	5159.94	8.664				5159.94	20.577	0.66566	0.63253															5190.53	9.48218
1730	8.80375	5189.95	8.6532				5189.95	20.5566	0.6655	0.63252															5220.53	9.11453
1740	8.79335	5219.95	8.64237				5219.95	20.536	0.66552	0.63235															5250.54	9.4762
1750	8.79108	5249.95	8.63801				5249.95	20.5221	0.66576	0.63223															5280.54	9.24685
1760	8.7776	5279.96	8.64489				5279.96	20.5478	0.66549	0.6322															5310.54	9.11902
1770	8.7796	5309.96	8.60604				5309.96	20.5203	0.6655	0.63019															5340.55	9.49764
1780	8.78189	5339.96	8.62705				5339.96	20.51	0.6655	0.63205															5370.55	9.17833
1790	8.77325	5369.97	8.63307				5369.97	20.492	0.6655	0.63304															5400.55	9.4966
1800	8.76603	5399.97	8.5377				5399.97	20.2368	0.67686	0.6233															5430.55	9.30451
1810	8.76928	5429.98	8.53645				5429.98	20.313	0.66661	0.63043															5460.56	9.31272
1820	8.76338	5459.98	8.53976				5459.98	20.312	0.66641	0.63088															5490.56	9.10836
1830	8.75554	5489.98	8.54259				5489.98	20.3306	0.66641	0.63052															5520.56	9.32846
1840	8.75707	5519.99	8.54397				5519.99	20.3166	0.66642	0.63104															5550.57	9.471
1850	8.74658	5549.99	8.53553				5549.99	20.2958	0.66664	0.63086															5580.57	9.34147
1860	8.74951	5579.99	8.52727				5579.99	20.2906	0.66642	0.63062															5610.57	9.17984
1870	8.74605	5610	8.51698				5610	20.2654	0.66629	0.63076															5640.58	9.42233
1880	8.73565	5640	8.51921				5640	20.2824	0.66625	0.63044															5670.58	9.3014
1890	8.73226	5670	8.51395				5670	20.2745	0.66617	0.63037															5700.58	9.33377
1900	8.72574	5700.01	8.50606				5700.01	20.2406	0.66605	0.63095															5730.59	9.00795
1910	8.72364	5730.01	8.4983				5730.01	20.2253	0.66618	0.63073															5760.59	8.76284
1920	8.72252	5760.01	8.49953				5760.01	20.2497	0.66607	0.63016															5790.59	9.36874
1930	8.71864	5790.02	8.47803				5790.02	20.2332	0.66608	0.62908															5820.59	8.98397
1940	8.71359	5820.02	8.47193				5820.02	20.211	0.66605	0.62935															5850.6	9.34583
1950	8.704	5850.03	8.49228				5850.03	20.2199	0.66604	0.63059															5880.6	9.34333
1960	8.71022	5880.03	8.46273				5880.03	20.2153	0.66589	0.62868															5910.6	8.9864
1970	8.70053	5910.03	8.45732				5910.03	20.2034	0.66605	0.6285															5940.61	9.21559
1980	8.69296	5940.04	8.47476				5940.04	20.199	0.66593	0.63004															5970.61	9.1847
1990	8.68928	5970.04	8.44117				5970.04	20.1791	0.66578	0.6283															6000.61	9.1682
2000	8.6908	6000.04	8.445				6000.04	20.1899	0.66593	0.62811															6030.62	9.24173
		6030.05	8.46213				6030.05	20.2015	0.66578	0.62917															6060.62	9.1408
		6060.05	8.43136				6060.05	20.1513	0.66584	0.62838															6090.62	9.22087
		6090.05	8.42801				6090.05	20.1526	0.66591	0.62803															6120.63	9.29715
		6120.06	8.43922				6120.06	20.1845	0.66609	0.6277															6150.63	9.23967
		6150.06	8.42868				6150.06	20.1759	0.66576	0.62749															6180.63	8.94697
		6180.07	8.44981				6180.07	20.1786	0.6659	0.62885															6210.63	8.57772
		6210.07	8.42992				6210.07	20.182	0.66587	0.6273															6240.64	8.62619
		6240.07	8.41464				6240.07	20.1471	0.66584	0.62727															6270.64	9.24331
		6270.08	8.42645				6270.08	20.1261	0.66606	0.62859															6300.64	8.92658
		6300.08	8.40816				6300.08	20.1342	0.66593	0.6271															6330.65	8.97823
		6330.08	8.41192				6330.08	20.1494	0.66579	0.62704															6360.65	9.19983
		6360.09	8.39406				6360.09	20.1125	0.66581	0.62684															6390.65	9.19082
		6390.09	8.37792				6390.09	20.0859	0.6655	0.62675															6420.66	8.85612
		6420.09	8.37222				6420.09	20.0841	0.66542	0.62646															6450.66	9.20866
		6450.1	8.37725				6450.1	20.0785	0.66573	0.62672															6480.66	8.95224
		6480.1	8.36815				6480.1	20.0613	0.66559	0.6267															6510.67	9.09839
		6510.1	8.3679				6510.1	20.0626	0.66565	0.62659															6540.67	8.78333
		6540.11	8.35416				6540.11	20.0542	0.66559	0.62588															6570.67	8.77022
		6570.11	8.33779				6570.11	20.0209	0.66532	0.62594															6600.67	9.11712
		6600.12	8.24629				6600.12	19.6911	0.66974	0.62529															6630.68	8.79284
		6630.12	8.28445				6630.12	19.7994	0.66506	0.62915															6660.68	8.92977
		6660.12	7.73893				6660.12	19.7497	0.65933	0.59432															6690.68	8.90215
		6690.13	8.25491				6690.13	19.7569	0.66463	0.62865															6720.69	8.95377
		6720.13	8.24473				6720.13	19.7523	0.66479	0.62788															6750.69	8.81126
		6750.13	8.2681				6750.13	19.756	0.66477	0.62956															6780.69	8.73428
		6780.14	8.25112				6780.14	19.7627	0.66499	0.62784															6810.7	9.02836
		6810.14	8.26035				6810.14	19.7629	0.66486	0.62866															6840.7	9.02
		6840.14	8.23189				6840.14	19.7254	0.66492	0.62763															6870.7	8.74872
		6870.15	8.24429				6870.15	19.7144	0.66476	0.62908															6900.71	8.95153
		6900.15	8.23067				6900.15	19.6743	0.66485	0.62924															6930.71	8.96093
		6930.16	8.21643				6930.16	19.6574	0.66475	0.62878															6960.71	8.38784
		6960.16	8.21847				6960.16	19.6839	0.6648	0.62804															6990.71	8.55165
		6990.16	8.19654				6990.16	19.6633	0.66488	0.62694															7020.72	8.51438
		7020.17	8.21109				7020.17	19.6574	0.66471	0.62841															7050.72	8.61194
		7050.17	8.1965				7050.17	19.631	0.66466	0.62818															7080.72	8.89734
		7080.17	8.19243				7080.17	19.6332	0.66471	0.62776															7110.73	8.80078
		7110.18	8.1697				7110.18	19.6377	0.66452	0.62605															7140.73	8.60871
		7140.18	8.17912				7140.18	19.6402	0.66472	0.6265															7170.73	8.1555
		7170.18	8.17011				7170.18	19.6197	0.66453	0.62664															7200.74	8.97943
		7200.19	8.17327				7200.19	19.6	0.66453	0.62751															7230.74	8.78469
		7230.19	8.15212				7230.19	19.6029	0.66454	0.62579															7260.74	8.55998
		7260.19	8.1588				7260.19	19.5703	0.6645	0.62739															7290.75	8.54035
		7290.2	8.16261				7290.2	19.5701	0.6646	0.62759															7320.75	8.66849
		7320.2	8.14553				7320.2	19.5704	0.66483	0.62605															7350.75	8.97748
		7350.21	8.14755				7350.21	19.5619	0.66474	0.62656															7380.75	8.73366
		7380.21	8.12964				7380.21	19.5612	0.66466	0.62528															7410.76	8.69283
		7410.21	8.12539				7410.21	19.5635	0.66452	0.62502															7440.76	8.35202
		7440.22	8.14241				7440.22	19.5613	0.6645	0.62642															7470.08	8.89217
		7470.22	8.10073				7470.22	19.5289	0.66437	0.62436
		7500.22	8.01022				7500.22	19.388	0.66508	0.62121
		7530.23	8.04664				7530.23	19.4518	0.6648	0.62225
		7560.23	8.0273				7560.23	19.4502	0.66444	0.62114
		7590.23	8.05621				7590.23	19.4491	0.66459	0.62327
		7620.24	8.05616				7620.24	19.4446	0.66458	0.62342
		7650.24	8.006				7650.24	19.4356	0.66447	0.61993
		7680.25	8.03975				7680.25	19.4025	0.66406	0.62399
		7710.25	8.03319				7710.25	19.3746	0.66431	0.62414
		7740.25	7.89872				7740.25	19.3568	0.6629	0.61557
		7770.26	7.86993				7770.26	19.3498	0.66246	0.61396
		7800.26	7.96481				7800.26	19.3462	0.66325	0.62073
		7830.26	7.91858				7830.26	19.3486	0.6629	0.61738
		7860.27	7.96779				7860.27	19.3422	0.66343	0.62092
		7890.27	7.96951				7890.27	19.3248	0.66361	0.62145
		7920.27	7.87599				7920.27	19.3221	0.66253	0.61525
		7950.28	7.92185				7950.28	19.3551	0.66289	0.61743
		7980.28	7.82846				7980.28	19.3101	0.66204	0.61236
		8010.28	7.821				8010.28	19.288	0.66218	0.61235
		8040.29	7.60913				8040.29	19.3061	0.65988	0.59728
		8070.29	7.60511				8070.29	19.3019	0.65806	0.59874
		8100.3	7.53853				8100.3	19.288	0.66141	0.59092
		8130.3	7.85525				8130.3	19.2695	0.66273	0.61511
		8160.3	7.8279				8160.3	19.2892	0.66225	0.61278
		8190.31	7.81461				8190.31	19.2943	0.66192	0.61189
		8220.31	7.8176				8220.31	19.2488	0.66195	0.61354
		8250.31	7.76165				8250.31	19.2352	0.66173	0.60979
		8280.32	7.71921				8280.32	19.2127	0.66094	0.60789
		8310.32	7.75624				8310.32	19.2197	0.6608	0.61071
		8340.32	7.57952				8340.32	19.184	0.65883	0.5997
		8370.33	7.67628				8370.33	19.184	0.66028	0.60602
		8400.33	7.65544				8400.33	19.1553	0.66023	0.60532
		8430.34	7.7221				8430.34	19.1729	0.66068	0.60962
		8460.34	7.51261				8460.34	19.156	0.65815	0.59589
		8490.34	7.57535				8490.34	19.1486	0.65876	0.60054
		8520.35	7.59106				8520.35	19.1486	0.659	0.60156
		8550.35	7.6282				8550.35	19.1385	0.66026	0.60367
		8580.35	7.62908				8580.35	19.1378	0.66057	0.60348
		8610.36	7.91948				8610.36	19.2462	0.66325	0.6204
		8640.36	7.81905				8640.36	19.19	0.66242	0.6151
		8670.36	7.70393				8670.36	19.1665	0.66092	0.60816
		8700.37	7.72502				8700.37	19.1318	0.66135	0.61054
		8730.37	7.55771				8730.37	19.1409	0.65635	0.60158
		8760.37	7.65188				8760.37	19.1588	0.6611	0.60414
		8790.38	7.60168				8790.38	19.1668	0.65853	0.60226
		8820.38	7.42333				8820.38	19.1806	0.65543	0.59048
		8850.39	7.67042				8850.39	19.1901	0.65962	0.60596
		8880.39	7.62889				8880.39	19.1582	0.66018	0.60318
		8910.39	7.71497				8910.39	19.1781	0.66116	0.60844
		8940.4	7.67418				8940.4	19.1534	0.66032	0.60678
		8970.4	7.7248				8970.4	19.1314	0.66092	0.61093
		9000.4	7.64304				9000.4	19.1125	0.66005	0.60586
		9030.41	7.61762				9030.41	19.1149	0.65967	0.60412
		9060.41	7.60481				9060.41	19.0767	0.6594	0.60456
		9090.41	7.61525				9090.41	19.0557	0.66022	0.6053
		9120.42	7.64094				9120.42	19.0572	0.66006	0.60744
		9150.42	7.4829				9150.42	19.0525	0.65756	0.59729
		9180.43	7.62081				9180.43	19.0406	0.65947	0.60691
		9210.43	7.55023				9210.43	19.06	0.65881	0.60128
		9240.43	7.58244				9240.43	19.0727	0.65946	0.60285
		9270.44	7.56203				9270.44	19.0387	0.65898	0.60274
		9300.44	7.51717				9300.44	19.0368	0.65827	0.59987
		9330.44	7.49838				9330.44	19.0394	0.65827	0.59829

[truncated: 1 more sheets: Supplementary Tables 5-8]
